# Supplementary material for: t-3-Benzyl-r-2,c-6-bis­(4-methoxy­phen­yl)­piperidin-4-one
Source: Acta Crystallogr Sect E Struct Rep Online. 2008 Jun 7;64(Pt 7):o1181. doi: 10.1107/S1600536808015717 (PMC2961717; doi:10.1107/S1600536808015717)
Supplement: Supplementary file 1 [file e-64-o1181-sup1.cif]

##############################################################################
###                                                                        ###
###        Electronic paper (Acta Crystallographica Section E)             ###
###                                                                        ###
##############################################################################
#                                                                            #
# This CIF contains the data in a paper accepted for publication in Acta     #
# Crystallographica Section E. It conforms to the requirements of Notes      #
# for Authors for Section E, and has been peer reviewed under the auspices   #
# of the IUCr Commission on Journals.                                        #
#                                                                            #
# Full details of the Crystallographic Information File format               #
# are given in the paper "The Crystallographic Information File (CIF):       #
# a New Standard Archive File for Crystallography" by S. R. Hall, F. H.      #
# Allen and I. D. Brown [Acta Cryst. (1991), A47, 655-685].                  #
#                                                                            #
# The current version of the core CIF dictionary is obtainable from          #
# ftp://ftp.iucr.org/pub/cif_core.dic. The current version number is 2.4.    #
#                                                                            #
# Software is freely available for graphical display of the structure(s) in  #
# this CIF.  For information consult the CIF home page http://www.iucr.org/  #
# cif/home.html                                                              #
#                                                                            #
# This file may be used for bona fide research purposes within the           #
# scientific community so long as proper attribution is given to the journal # 
# article from which it was obtained.                                        #
#                                                                            #
##############################################################################
                                             
data_global
_audit_creation_method     'PLATON <TABLE ACC> option'
_journal_date_recd_electronic     2008-05-22
_journal_date_accepted     2008-05-25
_journal_name_full     'Acta Crystallographica, Section E'
_journal_year     2008
_journal_volume     64
_journal_issue      7
_journal_page_first     o1181
_journal_page_last     o1181
_journal_paper_category     QO
_journal_coeditor_code     WN2265
_publ_contact_author_name
;
A. Thiruvalluvar
;
_publ_contact_author_address
;
PG Research Department of Physics
Rajah Serfoji Government College (Autonomous)
Thanjavur-613 005
Tamil Nadu
India
;
_publ_contact_author_email     athiru@vsnl.net
_publ_contact_author_fax     'none'
_publ_contact_author_phone     '+91(4362)255490'
_publ_section_title
;
<i>t</i>-3-Benzyl-<i>r</i>-2,<i>c</i>-6-bis(4-methoxyphenyl)piperidin-4-one
;
loop_
    _publ_author_name
    _publ_author_footnote
    _publ_author_address
    'J. Jayabharathi'
;
?
;
;
Department of Chemistry
Annamalai University
Annamalai Nagar 608 002
Tamil Nadu
India
;
    'A. Thangamani'
;
?
;
;
Department of Chemistry
Annamalai University
Annamalai Nagar 608 002
Tamil Nadu
India
;
    'S. Balamurugan'
;
?
;
;
PG Research Department of Physics
Rajah Serfoji Government College (Autonomous)
Thanjavur 613 005
Tamil Nadu
India
;
    'A. Thiruvalluvar'
;
?
;
;
PG Research Department of Physics
Rajah Serfoji Government College (Autonomous)
Thanjavur 613 005
Tamil Nadu
India
;
    'A. Linden'
;
?
;
;
Institute of Organic Chemistry,
University of Z\"urich
Winterthurerstrasse 190,
CH-8057 Z\"urich,
Switzerland
;
data_I
_chemical_name_systematic
;
t-3-Benzyl-r-2,c-6-bis(4-methoxyphenyl)piperidin-4-one
;
_chemical_name_common     'piperidin-4-one derivative'
_chemical_formula_moiety     'C26 H27 N O3'
_chemical_formula_sum     'C26 H27 N O3'
_chemical_formula_structural     'C26 H27 N O3'
_chemical_formula_iupac     'C26 H27 N O3'
_chemical_formula_weight     401.49
_chemical_melting_point     471
_symmetry_cell_setting     Triclinic
_symmetry_space_group_name_H-M     'P -1'
_symmetry_space_group_name_Hall     '-P 1'
loop_
    _symmetry_equiv_pos_site_id
    _symmetry_equiv_pos_as_xyz
    1 x,y,z
    2 -x,-y,-z
_cell_length_a     5.5612(2)
_cell_length_b     13.8097(5)
_cell_length_c     14.5119(6)
_cell_angle_alpha     71.629(2)
_cell_angle_beta     79.928(2)
_cell_angle_gamma     82.526(2)
_cell_volume     1038.04(7)
_cell_formula_units_Z     2
_cell_measurement_reflns_used     4566
_cell_measurement_theta_min     2.0
_cell_measurement_theta_max     27.5
_cell_measurement_temperature     160.0(10)
_cell_special_details
;
?
;
_exptl_crystal_description     prism
_exptl_crystal_colour     colourless
_exptl_crystal_size_max     0.30
_exptl_crystal_size_mid     0.18
_exptl_crystal_size_min     0.13
_exptl_crystal_density_diffrn     1.285
_exptl_crystal_density_meas     ?
_exptl_crystal_density_method     'Not Measured'
_exptl_crystal_F_000     428
_exptl_absorpt_coefficient_mu     0.083
_exptl_absorpt_correction_type     none
_exptl_absorpt_process_details     ?
_exptl_absorpt_correction_T_min     ?
_exptl_absorpt_correction_T_max     ?
_exptl_special_details
;
Solvent used:Ethanol Cooling Device: Oxford Cryosystems Cryostream 700 Crystal
mount: glued on a glass fibre Mosaicity (\%.): 0.788(2) Frames collected: 372
Seconds exposure per frame: 40 Degrees rotation per frame: 2.0
Crystal-Detector distance (mm): 32.0
;
_diffrn_ambient_temperature     160.0(10)
_diffrn_radiation_type     'Mo K\a'
_diffrn_radiation_wavelength     0.71073
_diffrn_radiation_source     'Nonius FR590 sealed tube generator'
_diffrn_radiation_monochromator     'horizontally mounted graphite crystal'
_diffrn_measurement_device_type
                                  'Nonius KappaCCD area-detector diffractometer'
_diffrn_measurement_method     '\f and \w scans with \k offsets'
_diffrn_detector_area_resol_mean     9
_diffrn_reflns_number     25390
_diffrn_reflns_av_R_equivalents     0.0520
_diffrn_reflns_av_sigmaI/netI     0.0504
_diffrn_reflns_theta_min     2.99
_diffrn_reflns_theta_max     27.54
_diffrn_reflns_theta_full     27.54
_diffrn_measured_fraction_theta_max     0.987
_diffrn_measured_fraction_theta_full     0.987
_diffrn_reflns_limit_h_min     -7
_diffrn_reflns_limit_h_max     7
_diffrn_reflns_limit_k_min     -17
_diffrn_reflns_limit_k_max     17
_diffrn_reflns_limit_l_min     -17
_diffrn_reflns_limit_l_max     18
_diffrn_standards_number     0
_diffrn_standards_interval_count     ?
_diffrn_standards_interval_time     ?
_diffrn_standards_decay_%     0
loop_
    _diffrn_standard_refln_index_h
    _diffrn_standard_refln_index_k
    _diffrn_standard_refln_index_l
    ? ? ?
_refine_special_details
;
Refinement of <i>F</i>^2^ against ALL reflections. The weighted <i>R</i>-factor
<i>wR</i> and goodness of fit <i>S</i> are based on <i>F</i>^2^, conventional
<i>R</i>-factors <i>R</i> are based on <i>F</i>, with <i>F</i> set to zero for
negative <i>F</i>^2^. The threshold expression of <i>F</i>^2^ >
\s(<i>F</i>^2^) is used only for calculating <i>R</i>-factors(gt) <i>etc</i>.
and is not relevant to the choice of reflections for refinement.
<i>R</i>-factors based on <i>F</i>^2^ are statistically about twice as large
as those based on <i>F</i>, and <i>R</i>- factors based on ALL data will be
even larger.
;
_reflns_number_total     4740
_reflns_number_gt     3325
_reflns_threshold_expression     I>2\s(I)
_refine_ls_structure_factor_coef     Fsqd
_refine_ls_matrix_type     full
_refine_ls_R_factor_all     0.0865
_refine_ls_R_factor_gt     0.0534
_refine_ls_wR_factor_gt     0.1401
_refine_ls_wR_factor_ref     0.1767
_refine_ls_goodness_of_fit_ref     1.086
_refine_ls_restrained_S_all     1.086
_refine_ls_number_reflns     4740
_refine_ls_number_parameters     275
_refine_ls_number_restraints     0
_refine_ls_hydrogen_treatment     mixed
_refine_ls_weighting_scheme     calc
_refine_ls_weighting_details
         'calc w=1/[\s^2^(Fo^2^)+(0.1039P)^2^+0.0262P] where P=(Fo^2^+2Fc^2^)/3'
_atom_sites_solution_hydrogens     geom
_atom_sites_solution_primary     direct
_atom_sites_solution_secondary     difmap
_refine_ls_shift/su_max     ?
_refine_ls_shift/su_max_lt     0.001
_refine_ls_shift/su_mean     0.000
_refine_diff_density_max     0.280
_refine_diff_density_min     -0.322
_refine_ls_extinction_method     none
_refine_ls_extinction_coef     ?
loop_
    _atom_type_symbol
    _atom_type_description
    _atom_type_scat_dispersion_real
    _atom_type_scat_dispersion_imag
    _atom_type_scat_source
    O O 0.0106 0.0060 'International Tables Vol C Tables 4.2.6.8 and 6.1.1.4'
    N N 0.0061 0.0033 'International Tables Vol C Tables 4.2.6.8 and 6.1.1.4'
    H H 0.0000 0.0000 'International Tables Vol C Tables 4.2.6.8 and 6.1.1.4'
    C C 0.0033 0.0016 'International Tables Vol C Tables 4.2.6.8 and 6.1.1.4'
_computing_data_collection     'COLLECT (Nonius, 2000)'
_computing_cell_refinement     'DENZO-SMN (Otwinowski & Minor, 1997)'
_computing_data_reduction
                            'DENZO-SMN and SCALEPACK (Otwinowski & Minor, 1997)'
_computing_structure_solution     'SHELXS97 (Sheldrick, 2008)'
_computing_structure_refinement     'SHELXL97 (Sheldrick, 2008)'
_computing_molecular_graphics     'ORTEP-3 (Farrugia, 1997)'
_computing_publication_material     'PLATON (Spek, 2003)'
loop_
    _atom_site_type_symbol
    _atom_site_label
    _atom_site_fract_x
    _atom_site_fract_y
    _atom_site_fract_z
    _atom_site_U_iso_or_equiv
    _atom_site_thermal_displace_type
    _atom_site_calc_flag
    _atom_site_refinement_flags
    _atom_site_occupancy
    O O2 0.3480(3) 0.01839(10) 0.69755(9) 0.0380(4) Uani . . 1.000
    O O4 0.2802(3) 0.48862(10) 0.13605(9) 0.0404(4) Uani . . 1.000
    O O6 1.5838(2) 0.14802(10) -0.07836(10) 0.0409(5) Uani . . 1.000
    N N1 0.7126(3) 0.23805(11) 0.24454(10) 0.0265(5) Uani . . 1.000
    C C2 0.4629(3) 0.25237(12) 0.29523(12) 0.0245(5) Uani . . 1.000
    C C3 0.4009(3) 0.36832(12) 0.28311(12) 0.0250(5) Uani . . 1.000
    C C4 0.4384(3) 0.42694(12) 0.17505(12) 0.0279(5) Uani . . 1.000
    C C5 0.6790(3) 0.40193(13) 0.11763(12) 0.0301(5) Uani . . 1.000
    C C6 0.7249(3) 0.28549(13) 0.13751(12) 0.0273(5) Uani . . 1.000
    C C12 0.5115(5) 0.0257(2) 0.75990(16) 0.0691(10) Uani . . 1.000
    C C13 0.1459(3) 0.39167(13) 0.33331(13) 0.0279(5) Uani . . 1.000
    C C16 1.7542(4) 0.21784(17) -0.14188(14) 0.0428(7) Uani . . 1.000
    C C21 0.4411(3) 0.18956(12) 0.40212(12) 0.0249(5) Uani . . 1.000
    C C22 0.2541(3) 0.12454(12) 0.44361(12) 0.0262(5) Uani . . 1.000
    C C23 0.2270(3) 0.06881(12) 0.54173(12) 0.0278(5) Uani . . 1.000
    C C24 0.3891(3) 0.07709(12) 0.60121(12) 0.0267(5) Uani . . 1.000
    C C25 0.5762(3) 0.14155(13) 0.56151(13) 0.0287(5) Uani . . 1.000
    C C26 0.6007(3) 0.19672(12) 0.46278(12) 0.0271(5) Uani . . 1.000
    C C31 0.0983(3) 0.49710(12) 0.34677(12) 0.0258(5) Uani . . 1.000
    C C32 0.2424(3) 0.52745(13) 0.40038(13) 0.0300(6) Uani . . 1.000
    C C33 0.1909(4) 0.62079(14) 0.41958(13) 0.0346(6) Uani . . 1.000
    C C34 -0.0083(4) 0.68498(14) 0.38666(14) 0.0366(6) Uani . . 1.000
    C C35 -0.1530(3) 0.65645(14) 0.33296(15) 0.0380(6) Uani . . 1.000
    C C36 -0.0982(3) 0.56370(14) 0.31217(14) 0.0333(6) Uani . . 1.000
    C C61 0.9614(3) 0.25342(13) 0.08147(12) 0.0274(5) Uani . . 1.000
    C C62 1.1216(3) 0.32162(14) 0.01856(13) 0.0317(6) Uani . . 1.000
    C C63 1.3309(3) 0.29035(14) -0.03643(13) 0.0326(6) Uani . . 1.000
    C C64 1.3824(3) 0.18795(14) -0.02915(13) 0.0303(6) Uani . . 1.000
    C C65 1.2233(4) 0.11740(14) 0.03294(14) 0.0356(6) Uani . . 1.000
    C C66 1.0172(3) 0.14985(14) 0.08710(13) 0.0332(6) Uani . . 1.000
    H H1 0.750(3) 0.1682(16) 0.2598(14) 0.033(5) Uiso . . 1.000
    H H2 0.34531 0.22921 0.26323 0.0294 Uiso . . 1.000
    H H3 0.52128 0.39034 0.31473 0.0300 Uiso . . 1.000
    H H5A 0.81371 0.42810 0.13704 0.0361 Uiso . . 1.000
    H H5B 0.67513 0.43557 0.04667 0.0361 Uiso . . 1.000
    H H6 0.58725 0.26183 0.11619 0.0328 Uiso . . 1.000
    H H12A 0.46528 -0.01939 0.82636 0.1039 Uiso . . 1.000
    H H12B 0.50264 0.09654 0.76144 0.1039 Uiso . . 1.000
    H H12C 0.67912 0.00504 0.73486 0.1039 Uiso . . 1.000
    H H13A 0.02410 0.38391 0.29437 0.0335 Uiso . . 1.000
    H H13B 0.11882 0.34008 0.39858 0.0335 Uiso . . 1.000
    H H16A 1.88915 0.17995 -0.17237 0.0641 Uiso . . 1.000
    H H16B 1.81921 0.25311 -0.10372 0.0641 Uiso . . 1.000
    H H16C 1.67091 0.26824 -0.19301 0.0641 Uiso . . 1.000
    H H22 0.14246 0.11832 0.40355 0.0314 Uiso . . 1.000
    H H23 0.09773 0.02490 0.56854 0.0333 Uiso . . 1.000
    H H25 0.68732 0.14796 0.60169 0.0344 Uiso . . 1.000
    H H26 0.73009 0.24055 0.43600 0.0325 Uiso . . 1.000
    H H32 0.37858 0.48344 0.42428 0.0360 Uiso . . 1.000
    H H33 0.29303 0.64058 0.45548 0.0415 Uiso . . 1.000
    H H34 -0.04559 0.74834 0.40085 0.0439 Uiso . . 1.000
    H H35 -0.29042 0.70032 0.31013 0.0455 Uiso . . 1.000
    H H36 -0.19660 0.54560 0.27376 0.0400 Uiso . . 1.000
    H H62 1.08791 0.39239 0.01259 0.0380 Uiso . . 1.000
    H H63 1.43764 0.33931 -0.07879 0.0391 Uiso . . 1.000
    H H65 1.25646 0.04680 0.03805 0.0426 Uiso . . 1.000
    H H66 0.91040 0.10079 0.12928 0.0398 Uiso . . 1.000
loop_
    _atom_site_aniso_label
    _atom_site_aniso_U_11
    _atom_site_aniso_U_22
    _atom_site_aniso_U_33
    _atom_site_aniso_U_12
    _atom_site_aniso_U_13
    _atom_site_aniso_U_23
    O2 0.0459(8) 0.0394(8) 0.0250(7) -0.0122(6) -0.0048(6) -0.0012(6)
    O4 0.0440(8) 0.0385(8) 0.0300(7) 0.0116(6) -0.0047(6) -0.0042(6)
    O6 0.0350(8) 0.0445(8) 0.0406(8) -0.0017(6) 0.0080(6) -0.0169(7)
    N1 0.0293(8) 0.0239(8) 0.0234(8) -0.0005(6) -0.0018(6) -0.0045(6)
    C2 0.0257(9) 0.0248(9) 0.0228(8) -0.0035(7) -0.0020(7) -0.0069(7)
    C3 0.0257(9) 0.0245(9) 0.0248(9) -0.0025(7) -0.0035(7) -0.0071(7)
    C4 0.0333(10) 0.0226(9) 0.0275(9) -0.0031(7) -0.0034(8) -0.0073(7)
    C5 0.0342(10) 0.0293(9) 0.0229(9) -0.0009(8) -0.0003(7) -0.0051(7)
    C6 0.0304(10) 0.0280(9) 0.0227(9) -0.0022(7) -0.0026(7) -0.0070(7)
    C12 0.0737(18) 0.098(2) 0.0292(11) -0.0421(15) -0.0179(12) 0.0097(12)
    C13 0.0279(10) 0.0281(9) 0.0265(9) -0.0027(7) -0.0018(7) -0.0075(7)
    C16 0.0341(11) 0.0567(13) 0.0335(11) -0.0044(9) 0.0053(9) -0.0130(10)
    C21 0.0264(9) 0.0209(8) 0.0269(9) 0.0004(7) -0.0019(7) -0.0084(7)
    C22 0.0282(9) 0.0240(9) 0.0277(9) -0.0032(7) -0.0034(7) -0.0093(7)
    C23 0.0277(10) 0.0257(9) 0.0297(9) -0.0066(7) 0.0004(7) -0.0085(7)
    C24 0.0314(10) 0.0227(9) 0.0228(8) -0.0007(7) -0.0006(7) -0.0046(7)
    C25 0.0302(10) 0.0264(9) 0.0298(9) -0.0019(7) -0.0065(7) -0.0078(7)
    C26 0.0251(9) 0.0241(9) 0.0303(9) -0.0040(7) -0.0021(7) -0.0060(7)
    C31 0.0242(9) 0.0259(9) 0.0233(8) -0.0027(7) 0.0031(7) -0.0051(7)
    C32 0.0284(10) 0.0315(10) 0.0288(9) 0.0007(7) -0.0006(7) -0.0101(8)
    C33 0.0383(11) 0.0351(10) 0.0317(10) -0.0065(8) 0.0011(8) -0.0135(8)
    C34 0.0406(11) 0.0273(9) 0.0400(11) -0.0034(8) 0.0073(9) -0.0142(8)
    C35 0.0299(10) 0.0301(10) 0.0483(12) 0.0038(8) -0.0016(9) -0.0085(9)
    C36 0.0276(10) 0.0346(10) 0.0376(10) -0.0019(8) -0.0040(8) -0.0111(8)
    C61 0.0298(10) 0.0292(9) 0.0225(8) -0.0010(7) -0.0046(7) -0.0067(7)
    C62 0.0357(11) 0.0293(9) 0.0289(10) -0.0019(8) -0.0018(8) -0.0090(8)
    C63 0.0337(10) 0.0360(10) 0.0260(9) -0.0078(8) 0.0017(8) -0.0075(8)
    C64 0.0290(10) 0.0374(10) 0.0252(9) 0.0012(8) -0.0025(7) -0.0125(8)
    C65 0.0412(11) 0.0281(9) 0.0349(10) -0.0006(8) -0.0006(8) -0.0093(8)
    C66 0.0342(10) 0.0292(9) 0.0317(10) -0.0036(8) 0.0040(8) -0.0071(8)
_geom_special_details
;
Bond distances, angles <i>etc</i>. have been calculated using the rounded
fractional coordinates. All su's are estimated from the variances of the
(full) variance-covariance matrix. The cell e.s.d.'s are taken into account in
the estimation of distances, angles and torsion angles
;
loop_
    _geom_bond_atom_site_label_1
    _geom_bond_atom_site_label_2
    _geom_bond_site_symmetry_1
    _geom_bond_site_symmetry_2
    _geom_bond_distance
    _geom_bond_publ_flag
    O2 C12 . . 1.423(3) no
    O2 C24 . . 1.373(2) no
    O4 C4 . . 1.223(2) no
    O6 C16 . . 1.432(3) no
    O6 C64 . . 1.370(2) no
    N1 C2 . . 1.474(2) no
    N1 C6 . . 1.476(2) no
    N1 H1 . . 0.92(2) no
    C2 C3 . . 1.554(2) no
    C2 C21 . . 1.512(2) no
    C3 C4 . . 1.512(2) no
    C3 C13 . . 1.521(2) no
    C4 C5 . . 1.508(2) no
    C5 C6 . . 1.536(3) no
    C6 C61 . . 1.513(2) no
    C13 C31 . . 1.513(3) no
    C21 C26 . . 1.387(2) no
    C21 C22 . . 1.391(2) no
    C22 C23 . . 1.381(2) no
    C23 C24 . . 1.390(2) no
    C24 C25 . . 1.384(2) no
    C25 C26 . . 1.387(2) no
    C31 C32 . . 1.391(2) no
    C31 C36 . . 1.390(3) no
    C32 C33 . . 1.387(3) no
    C33 C34 . . 1.380(3) no
    C34 C35 . . 1.380(3) no
    C35 C36 . . 1.391(3) no
    C61 C66 . . 1.403(3) no
    C61 C62 . . 1.381(2) no
    C62 C63 . . 1.393(3) no
    C63 C64 . . 1.380(3) no
    C64 C65 . . 1.391(3) no
    C65 C66 . . 1.380(3) no
    C2 H2 . . 1.0000 no
    C3 H3 . . 1.0000 no
    C5 H5A . . 0.9900 no
    C5 H5B . . 0.9900 no
    C6 H6 . . 1.0000 no
    C12 H12A . . 0.9800 no
    C12 H12B . . 0.9800 no
    C12 H12C . . 0.9800 no
    C13 H13A . . 0.9900 no
    C13 H13B . . 0.9900 no
    C16 H16A . . 0.9800 no
    C16 H16B . . 0.9800 no
    C16 H16C . . 0.9800 no
    C22 H22 . . 0.9500 no
    C23 H23 . . 0.9500 no
    C25 H25 . . 0.9500 no
    C26 H26 . . 0.9500 no
    C32 H32 . . 0.9500 no
    C33 H33 . . 0.9500 no
    C34 H34 . . 0.9500 no
    C35 H35 . . 0.9500 no
    C36 H36 . . 0.9500 no
    C62 H62 . . 0.9500 no
    C63 H63 . . 0.9500 no
    C65 H65 . . 0.9500 no
    C66 H66 . . 0.9500 no
loop_
    _geom_contact_atom_site_label_1
    _geom_contact_atom_site_label_2
    _geom_contact_distance
    _geom_contact_site_symmetry_1
    _geom_contact_site_symmetry_2
    _geom_contact_publ_flag
    O4 C36 3.355(2) . . no
    O4 C31 3.082(2) . . no
    O6 C12 3.396(3) . 1_654 no
    O2 H1 2.56(2) . 2_656 no
    O2 H66 2.8000 . 2_656 no
    O4 H5A 2.8200 . 1_455 no
    O4 H5B 2.5100 . 2_665 no
    O4 H63 2.8400 . 2_765 no
    O4 H13A 2.5900 . . no
    O6 H12B 2.7600 . 1_654 no
    O6 H65 2.6300 . 2_855 no
    N1 H26 2.8100 . . no
    N1 H66 2.9000 . . no
    C12 O6 3.396(3) . 1_456 no
    C12 C65 3.488(3) . 2_756 no
    C13 C22 3.545(3) . . no
    C16 C35 3.382(3) . 2_765 no
    C16 C34 3.486(3) . 2_765 no
    C22 C13 3.545(3) . . no
    C22 C24 3.371(2) . 2_656 no
    C23 C24 3.590(2) . 2_656 no
    C24 C22 3.371(2) . 2_656 no
    C24 C23 3.590(2) . 2_656 no
    C31 O4 3.082(2) . . no
    C31 C33 3.468(2) . 2_566 no
    C32 C32 3.553(2) . 2_566 no
    C32 C33 3.540(3) . 2_566 no
    C33 C31 3.468(2) . 2_566 no
    C33 C32 3.540(3) . 2_566 no
    C34 C16 3.486(3) . 2_765 no
    C35 C16 3.382(3) . 2_765 no
    C36 O4 3.355(2) . . no
    C65 C12 3.488(3) . 2_756 no
    C3 H32 2.9400 . . no
    C3 H26 3.0800 . . no
    C5 H62 2.5200 . . no
    C12 H66 3.0200 . 2_656 no
    C12 H25 2.5100 . . no
    C16 H12B 3.0800 . 1_654 no
    C16 H63 2.5300 . . no
    C21 H13B 2.5600 . . no
    C22 H23 3.0900 . 2_556 no
    C22 H13B 2.8700 . . no
    C23 H34 2.9100 . 2_566 no
    C24 H34 2.8700 . 2_566 no
    C25 H12B 2.7400 . . no
    C25 H12C 2.7300 . . no
    C26 H33 3.0100 . 2_666 no
    C26 H3 2.8900 . . no
    C26 H1 3.05(2) . . no
    C32 H3 2.7500 . . no
    C33 H13B 3.0500 . 2_566 no
    C34 H16A 3.0900 . 2_765 no
    C34 H16C 3.0300 . 2_765 no
    C34 H13B 2.9900 . 2_566 no
    C35 H16A 3.0100 . 2_765 no
    C61 H16B 2.9300 . 1_455 no
    C62 H5A 2.8200 . . no
    C62 H6 3.0600 . 1_655 no
    C62 H16B 3.0600 . 1_455 no
    C62 H5B 2.8000 . . no
    C63 H6 2.7400 . 1_655 no
    C63 H16C 2.7600 . . no
    C63 H16B 2.7600 . . no
    C64 H6 3.0500 . 1_655 no
    C65 H12A 2.8100 . 2_756 no
    C66 H1 2.748(19) . . no
    C66 H16B 3.0100 . 1_455 no
    H1 C26 3.05(2) . . no
    H1 C66 2.748(19) . . no
    H1 H66 2.3600 . . no
    H1 O2 2.56(2) . 2_656 no
    H2 H6 2.2600 . . no
    H2 H22 2.3300 . . no
    H3 C26 2.8900 . . no
    H3 C32 2.7500 . . no
    H3 H26 2.5500 . . no
    H3 H32 2.3200 . . no
    H5A O4 2.8200 . 1_655 no
    H5A C62 2.8200 . . no
    H5A H62 2.2900 . . no
    H5B C62 2.8000 . . no
    H5B H62 2.3000 . . no
    H5B O4 2.5100 . 2_665 no
    H6 C62 3.0600 . 1_455 no
    H6 C63 2.7400 . 1_455 no
    H6 C64 3.0500 . 1_455 no
    H6 H2 2.2600 . . no
    H12A C65 2.8100 . 2_756 no
    H12A H66 2.3900 . 2_656 no
    H12B O6 2.7600 . 1_456 no
    H12B C16 3.0800 . 1_456 no
    H12B C25 2.7400 . . no
    H12B H25 2.2900 . . no
    H12C C25 2.7300 . . no
    H12C H25 2.2800 . . no
    H13A O4 2.5900 . . no
    H13A H36 2.3600 . . no
    H13B C21 2.5600 . . no
    H13B C22 2.8700 . . no
    H13B H26 2.6000 . 1_455 no
    H13B C33 3.0500 . 2_566 no
    H13B C34 2.9900 . 2_566 no
    H16A C34 3.0900 . 2_765 no
    H16A C35 3.0100 . 2_765 no
    H16B C61 2.9300 . 1_655 no
    H16B C62 3.0600 . 1_655 no
    H16B C63 2.7600 . . no
    H16B C66 3.0100 . 1_655 no
    H16B H63 2.3200 . . no
    H16C C63 2.7600 . . no
    H16C H63 2.3100 . . no
    H16C C34 3.0300 . 2_765 no
    H22 H2 2.3300 . . no
    H22 H23 2.4200 . 2_556 no
    H23 C22 3.0900 . 2_556 no
    H23 H22 2.4200 . 2_556 no
    H25 C12 2.5100 . . no
    H25 H12B 2.2900 . . no
    H25 H12C 2.2800 . . no
    H25 H34 2.5900 . 2_666 no
    H26 N1 2.8100 . . no
    H26 C3 3.0800 . . no
    H26 H3 2.5500 . . no
    H26 H13B 2.6000 . 1_655 no
    H26 H33 2.5900 . 2_666 no
    H32 C3 2.9400 . . no
    H32 H3 2.3200 . . no
    H33 C26 3.0100 . 2_666 no
    H33 H26 2.5900 . 2_666 no
    H34 C23 2.9100 . 2_566 no
    H34 C24 2.8700 . 2_566 no
    H34 H25 2.5900 . 2_666 no
    H36 H13A 2.3600 . . no
    H62 C5 2.5200 . . no
    H62 H5A 2.2900 . . no
    H62 H5B 2.3000 . . no
    H63 C16 2.5300 . . no
    H63 H16B 2.3200 . . no
    H63 H16C 2.3100 . . no
    H63 O4 2.8400 . 2_765 no
    H65 O6 2.6300 . 2_855 no
    H66 N1 2.9000 . . no
    H66 H1 2.3600 . . no
    H66 O2 2.8000 . 2_656 no
    H66 C12 3.0200 . 2_656 no
    H66 H12A 2.3900 . 2_656 no
loop_
    _geom_angle_atom_site_label_1
    _geom_angle_atom_site_label_2
    _geom_angle_atom_site_label_3
    _geom_angle_site_symmetry_1
    _geom_angle_site_symmetry_2
    _geom_angle_site_symmetry_3
    _geom_angle
    _geom_angle_publ_flag
    C12 O2 C24 . . . 116.63(16) no
    C16 O6 C64 . . . 117.48(16) no
    C2 N1 C6 . . . 111.11(14) no
    C2 N1 H1 . . . 106.0(11) no
    C6 N1 H1 . . . 111.0(12) no
    N1 C2 C3 . . . 108.50(14) no
    N1 C2 C21 . . . 110.89(14) no
    C3 C2 C21 . . . 111.61(14) no
    C2 C3 C4 . . . 108.85(14) no
    C4 C3 C13 . . . 112.38(14) no
    C2 C3 C13 . . . 112.83(14) no
    O4 C4 C5 . . . 122.03(15) no
    O4 C4 C3 . . . 121.98(15) no
    C3 C4 C5 . . . 115.96(14) no
    C4 C5 C6 . . . 109.84(14) no
    N1 C6 C5 . . . 107.86(14) no
    C5 C6 C61 . . . 113.46(14) no
    N1 C6 C61 . . . 112.45(14) no
    C3 C13 C31 . . . 115.19(15) no
    C2 C21 C26 . . . 121.64(15) no
    C22 C21 C26 . . . 117.68(15) no
    C2 C21 C22 . . . 120.65(15) no
    C21 C22 C23 . . . 121.49(16) no
    C22 C23 C24 . . . 119.89(16) no
    O2 C24 C23 . . . 115.62(15) no
    C23 C24 C25 . . . 119.60(15) no
    O2 C24 C25 . . . 124.79(16) no
    C24 C25 C26 . . . 119.66(16) no
    C21 C26 C25 . . . 121.68(16) no
    C32 C31 C36 . . . 117.90(16) no
    C13 C31 C32 . . . 120.30(15) no
    C13 C31 C36 . . . 121.67(16) no
    C31 C32 C33 . . . 121.20(17) no
    C32 C33 C34 . . . 120.17(19) no
    C33 C34 C35 . . . 119.51(18) no
    C34 C35 C36 . . . 120.21(17) no
    C31 C36 C35 . . . 120.98(17) no
    C62 C61 C66 . . . 116.82(16) no
    C6 C61 C62 . . . 123.61(17) no
    C6 C61 C66 . . . 119.41(15) no
    C61 C62 C63 . . . 122.34(18) no
    C62 C63 C64 . . . 119.71(17) no
    O6 C64 C65 . . . 115.68(17) no
    O6 C64 C63 . . . 124.97(16) no
    C63 C64 C65 . . . 119.34(17) no
    C64 C65 C66 . . . 120.09(18) no
    C61 C66 C65 . . . 121.70(17) no
    N1 C2 H2 . . . 109.00 no
    C3 C2 H2 . . . 109.00 no
    C21 C2 H2 . . . 109.00 no
    C2 C3 H3 . . . 108.00 no
    C4 C3 H3 . . . 108.00 no
    C13 C3 H3 . . . 107.00 no
    C4 C5 H5A . . . 110.00 no
    C4 C5 H5B . . . 110.00 no
    C6 C5 H5A . . . 110.00 no
    C6 C5 H5B . . . 110.00 no
    H5A C5 H5B . . . 108.00 no
    N1 C6 H6 . . . 108.00 no
    C5 C6 H6 . . . 108.00 no
    C61 C6 H6 . . . 108.00 no
    O2 C12 H12A . . . 109.00 no
    O2 C12 H12B . . . 109.00 no
    O2 C12 H12C . . . 109.00 no
    H12A C12 H12B . . . 109.00 no
    H12A C12 H12C . . . 109.00 no
    H12B C12 H12C . . . 109.00 no
    C3 C13 H13A . . . 108.00 no
    C3 C13 H13B . . . 108.00 no
    C31 C13 H13A . . . 108.00 no
    C31 C13 H13B . . . 108.00 no
    H13A C13 H13B . . . 107.00 no
    O6 C16 H16A . . . 109.00 no
    O6 C16 H16B . . . 109.00 no
    O6 C16 H16C . . . 109.00 no
    H16A C16 H16B . . . 109.00 no
    H16A C16 H16C . . . 109.00 no
    H16B C16 H16C . . . 109.00 no
    C21 C22 H22 . . . 119.00 no
    C23 C22 H22 . . . 119.00 no
    C22 C23 H23 . . . 120.00 no
    C24 C23 H23 . . . 120.00 no
    C24 C25 H25 . . . 120.00 no
    C26 C25 H25 . . . 120.00 no
    C21 C26 H26 . . . 119.00 no
    C25 C26 H26 . . . 119.00 no
    C31 C32 H32 . . . 119.00 no
    C33 C32 H32 . . . 119.00 no
    C32 C33 H33 . . . 120.00 no
    C34 C33 H33 . . . 120.00 no
    C33 C34 H34 . . . 120.00 no
    C35 C34 H34 . . . 120.00 no
    C34 C35 H35 . . . 120.00 no
    C36 C35 H35 . . . 120.00 no
    C31 C36 H36 . . . 120.00 no
    C35 C36 H36 . . . 120.00 no
    C61 C62 H62 . . . 119.00 no
    C63 C62 H62 . . . 119.00 no
    C62 C63 H63 . . . 120.00 no
    C64 C63 H63 . . . 120.00 no
    C64 C65 H65 . . . 120.00 no
    C66 C65 H65 . . . 120.00 no
    C61 C66 H66 . . . 119.00 no
    C65 C66 H66 . . . 119.00 no
loop_
    _geom_torsion_atom_site_label_1
    _geom_torsion_atom_site_label_2
    _geom_torsion_atom_site_label_3
    _geom_torsion_atom_site_label_4
    _geom_torsion_site_symmetry_1
    _geom_torsion_site_symmetry_2
    _geom_torsion_site_symmetry_3
    _geom_torsion_site_symmetry_4
    _geom_torsion
    _geom_torsion_publ_flag
    C12 O2 C24 C23 . . . . -179.92(18) no
    C12 O2 C24 C25 . . . . 0.2(3) no
    C16 O6 C64 C63 . . . . 0.3(3) no
    C16 O6 C64 C65 . . . . -179.06(16) no
    C6 N1 C2 C3 . . . . -66.26(17) no
    C6 N1 C2 C21 . . . . 170.83(14) no
    C2 N1 C6 C5 . . . . 66.38(17) no
    C2 N1 C6 C61 . . . . -167.76(14) no
    N1 C2 C3 C4 . . . . 54.73(17) no
    N1 C2 C3 C13 . . . . -179.81(13) no
    C21 C2 C3 C4 . . . . 177.22(14) no
    C21 C2 C3 C13 . . . . -57.32(19) no
    N1 C2 C21 C22 . . . . -128.35(17) no
    N1 C2 C21 C26 . . . . 53.6(2) no
    C3 C2 C21 C22 . . . . 110.55(18) no
    C3 C2 C21 C26 . . . . -67.5(2) no
    C2 C3 C4 O4 . . . . 128.46(18) no
    C2 C3 C4 C5 . . . . -49.42(19) no
    C13 C3 C4 O4 . . . . 2.7(2) no
    C13 C3 C4 C5 . . . . -175.14(15) no
    C2 C3 C13 C31 . . . . 165.03(14) no
    C4 C3 C13 C31 . . . . -71.44(19) no
    O4 C4 C5 C6 . . . . -127.52(18) no
    C3 C4 C5 C6 . . . . 50.36(19) no
    C4 C5 C6 N1 . . . . -55.62(18) no
    C4 C5 C6 C61 . . . . 179.12(14) no
    N1 C6 C61 C62 . . . . -122.67(18) no
    N1 C6 C61 C66 . . . . 62.0(2) no
    C5 C6 C61 C62 . . . . 0.1(2) no
    C5 C6 C61 C66 . . . . -175.27(15) no
    C3 C13 C31 C32 . . . . -59.1(2) no
    C3 C13 C31 C36 . . . . 125.18(18) no
    C2 C21 C22 C23 . . . . -178.11(16) no
    C26 C21 C22 C23 . . . . 0.0(3) no
    C2 C21 C26 C25 . . . . 177.96(16) no
    C22 C21 C26 C25 . . . . -0.2(3) no
    C21 C22 C23 C24 . . . . -0.1(3) no
    C22 C23 C24 O2 . . . . -179.71(16) no
    C22 C23 C24 C25 . . . . 0.2(3) no
    O2 C24 C25 C26 . . . . 179.58(17) no
    C23 C24 C25 C26 . . . . -0.3(3) no
    C24 C25 C26 C21 . . . . 0.3(3) no
    C13 C31 C32 C33 . . . . -175.30(16) no
    C36 C31 C32 C33 . . . . 0.6(3) no
    C13 C31 C36 C35 . . . . 173.98(17) no
    C32 C31 C36 C35 . . . . -1.8(3) no
    C31 C32 C33 C34 . . . . 1.0(3) no
    C32 C33 C34 C35 . . . . -1.2(3) no
    C33 C34 C35 C36 . . . . 0.0(3) no
    C34 C35 C36 C31 . . . . 1.6(3) no
    C6 C61 C62 C63 . . . . -176.17(16) no
    C66 C61 C62 C63 . . . . -0.7(3) no
    C6 C61 C66 C65 . . . . 176.14(17) no
    C62 C61 C66 C65 . . . . 0.5(3) no
    C61 C62 C63 C64 . . . . 0.4(3) no
    C62 C63 C64 O6 . . . . -179.03(16) no
    C62 C63 C64 C65 . . . . 0.3(3) no
    O6 C64 C65 C66 . . . . 178.87(17) no
    C63 C64 C65 C66 . . . . -0.5(3) no
    C64 C65 C66 C61 . . . . 0.1(3) no
loop_
    _geom_hbond_atom_site_label_D
    _geom_hbond_atom_site_label_H
    _geom_hbond_atom_site_label_A
    _geom_hbond_site_symmetry_A
    _geom_hbond_distance_DH
    _geom_hbond_distance_HA
    _geom_hbond_distance_DA
    _geom_hbond_angle_DHA
    _geom_hbond_publ_flag
    N1 H1 O2 2_656 0.92(2) 2.56(2) 3.420(2) 154.9(14) yes
    C5 H5B O4 2_665 0.99 2.51 3.490(2) 173 yes
    C16 H16B Cg1 1_655 0.98 2.85 3.659(2) 140 yes
    C16 H16C Cg2 2_765 0.98 2.98 3.587(2) 121 yes
    C34 H34 Cg3 2_566 0.95 2.91 3.719(2) 144 yes
