# Supplementary material for: t-3-Benzyl-r-2,c-6-bis­(4-methoxy­phen­yl)­piperidin-4-one
Source: Acta Crystallogr Sect E Struct Rep Online. 2008 Jun 7;64(Pt 7):o1181. doi: 10.1107/S1600536808015717 (PMC2961717; doi:10.1107/S1600536808015717)
Supplement: Supplementary file 2 [file e-64-o1181-Isup2.hkl]

#
# h,k,l, Fc-squared, Fo-squared, sigma(Fo-squared) and status flag
#
data_I
_shelx_title ' BJT6 (EX0725) P-1 Z=2 C26H27NO3'
_shelx_refln_list_code          4
_shelx_F_calc_maximum       96.20
_exptl_crystal_F_000       428.00
_reflns_d_resolution_high  0.7686
 
loop_
 _symmetry_equiv_pos_as_xyz
 'x, y, z'
 '-x, -y, -z'
 
_cell_length_a     5.5612
_cell_length_b    13.8097
_cell_length_c    14.5119
_cell_angle_alpha  71.629
_cell_angle_beta   79.928
_cell_angle_gamma  82.526
 
_shelx_F_squared_multiplier     1.000
 
loop_
 _refln_index_h
 _refln_index_k
 _refln_index_l
 _refln_F_squared_calc
 _refln_F_squared_meas
 _refln_F_squared_sigma
 _refln_observed_status
   1   0   0     1995.96     1584.65     22.06 o
   2   0   0      369.13      352.23      5.42 o
   3   0   0      123.13      125.41      2.90 o
   4   0   0        0.06        1.94      1.55 o
   5   0   0       31.48       27.87      2.32 o
   6   0   0      104.26      108.18     14.71 o
   7   0   0       43.77       12.97     14.71 o
  -7   1   0        4.38        1.55      9.68 o
  -6   1   0        8.91        7.35      3.10 o
  -5   1   0       32.94       31.35      2.52 o
  -4   1   0        7.55        3.48      1.55 o
  -3   1   0      669.04      680.07      9.87 o
  -2   1   0      751.85      687.24      9.48 o
  -1   1   0     2023.54     1775.08     26.51 o
   1   1   0     3111.09     2662.63     47.80 o
   2   1   0        0.11       -0.58      0.58 o
   3   1   0      119.28      129.09      2.71 o
   4   1   0      144.54      151.92      4.06 o
   5   1   0      318.04      358.04     10.06 o
   6   1   0        0.01       -0.58      3.87 o
   7   1   0       13.26       36.38     17.03 o
  -6   2   0       27.35       28.45      4.84 o
  -5   2   0        0.43       -2.13      2.13 o
  -4   2   0        5.05        1.55      1.55 o
  -3   2   0     1811.15     1938.81     26.71 o
  -2   2   0      373.10      408.16      6.00 o
  -1   2   0       40.86       64.25      1.74 o
   0   2   0      546.11       -0.39      0.39 o
   1   2   0       15.69       21.87      0.97 o
   2   2   0       98.56       96.77      1.94 o
   3   2   0      672.07      696.53      9.48 o
   4   2   0      137.14      139.73      4.06 o
   5   2   0       94.20       99.86      4.06 o
   6   2   0       81.83       71.61      6.39 o
   7   2   0       60.93       30.58     14.51 o
  -6   3   0      255.55      299.78     32.13 o
  -5   3   0        4.29       -2.52      2.52 o
  -4   3   0       19.82       18.77      1.74 o
  -3   3   0       81.26       78.57      2.52 o
  -2   3   0      136.22      148.25      2.90 o
  -1   3   0     4180.66     3821.12     51.87 o
   0   3   0      507.72      500.28     11.61 o
   1   3   0      861.09      789.03     12.39 o
   2   3   0       86.75      101.60      2.13 o
   3   3   0        5.30        7.74      0.77 o
   4   3   0      110.91      110.51      3.48 o
   5   3   0      143.02      143.02      5.03 o
   6   3   0      158.22      179.99     17.81 o
   7   3   0       32.15       18.00     13.55 o
  -6   4   0       11.90        9.87      4.26 o
  -5   4   0      348.70      383.78     18.19 o
  -4   4   0       86.66       93.48      3.29 o
  -3   4   0       89.27       95.61      2.90 o
  -2   4   0      289.27      291.85      5.03 o
  -1   4   0      749.21      696.14     10.06 o
   0   4   0        3.67        2.90      0.77 o
   1   4   0     2133.86     1934.17     31.16 o
   2   4   0        0.22        1.16      0.58 o
   3   4   0      547.10      581.57     12.00 o
   4   4   0      144.36      150.76      4.84 o
   5   4   0      145.85      157.92      6.39 o
   6   4   0       22.05       24.00      4.45 o
   7   4   0        1.23       -4.45     12.97 o
  -6   5   0        1.85        6.39      4.26 o
  -5   5   0       22.03       20.13      3.10 o
  -4   5   0      405.30      453.64     10.84 o
  -3   5   0      117.98      124.25      3.48 o
  -2   5   0       17.66       16.26      1.16 o
  -1   5   0     1211.69     1247.51     16.45 o
   0   5   0       10.96        8.52      0.77 o
   1   5   0      555.19      542.28     11.03 o
   2   5   0     1280.02     1361.50     21.29 o
   3   5   0      375.35      404.48      9.29 o
   4   5   0        7.41       11.61      1.74 o
   5   5   0       32.06       25.93      2.52 o
   6   5   0       15.05       21.48      5.61 o
  -6   6   0        0.42       -3.29      3.68 o
  -5   6   0        4.50        3.48      3.29 o
  -4   6   0      227.55      241.14      6.97 o
  -3   6   0      255.19      266.88      6.19 o
  -2   6   0       21.02       19.16      1.35 o
  -1   6   0       31.96       33.09      1.16 o
   0   6   0      149.17      150.18      3.29 o
   1   6   0       40.34       39.48      1.35 o
   2   6   0      525.69      585.24      9.29 o
   3   6   0      122.82      123.47      3.48 o
   4   6   0        0.43        1.35      0.77 o
   5   6   0       24.90       26.71      3.68 o
   6   6   0        0.34       -0.77      4.64 o
  -6   7   0        1.37        2.71      4.45 o
  -5   7   0       27.46       22.26      3.29 o
  -4   7   0      174.12      183.47      6.19 o
  -3   7   0      111.18      115.93      3.87 o
  -2   7   0      146.38      132.38      3.68 o
  -1   7   0       75.68       78.96      2.13 o
   0   7   0       15.33       17.61      1.16 o
   1   7   0      396.82      392.48      7.55 o
   2   7   0      238.61      237.85      6.19 o
   3   7   0       25.27       20.51      1.35 o
   4   7   0       72.53       79.93      3.10 o
   5   7   0        1.04        0.00      2.13 o
   6   7   0       16.05       12.19      5.81 o
  -5   8   0        9.15        9.87      3.48 o
  -4   8   0      134.19      140.12      6.97 o
  -3   8   0       21.14       23.61      1.94 o
  -2   8   0       63.31       63.67      2.71 o
  -1   8   0       19.01       17.22      1.35 o
   0   8   0      331.98      343.13      8.52 o
   1   8   0       38.19       43.54      1.55 o
   2   8   0      166.70      176.89      5.42 o
   3   8   0       30.02       24.97      1.55 o
   4   8   0        2.03        1.16      1.16 o
   5   8   0       10.52       12.39      2.71 o
   6   8   0        0.08       -1.94      5.81 o
  -5   9   0       18.11       19.74      5.42 o
  -4   9   0       35.16       31.55      3.48 o
  -3   9   0      146.23      157.73      5.23 o
  -2   9   0        2.75        2.13      1.55 o
  -1   9   0        0.03       -0.39      0.97 o
   0   9   0       67.88       80.32      2.71 o
   1   9   0      100.12      109.54      3.87 o
   2   9   0        4.06        3.10      0.77 o
   3   9   0       10.53        6.00      1.16 o
   4   9   0       10.23        9.87      1.55 o
   5   9   0        9.75        6.97      3.68 o
   6   9   0        1.22        1.55      5.23 o
  -5  10   0        2.78        7.93      4.64 o
  -4  10   0        8.85        4.26      2.90 o
  -3  10   0        0.07        0.19      1.74 o
  -2  10   0        4.44        3.68      1.55 o
  -1  10   0        0.32        1.74      1.35 o
   0  10   0       13.65       10.45      1.16 o
   1  10   0       25.36       28.45      1.74 o
   2  10   0      507.77      550.21     16.64 o
   3  10   0       67.55       56.71      3.10 o
   4  10   0       59.16       47.03      3.10 o
   5  10   0       13.23       11.03      4.84 o
   6  10   0        4.06        4.64      5.23 o
  -5  11   0       15.67       11.81      9.29 o
  -4  11   0        0.43       -0.39      3.48 o
  -3  11   0        9.02       10.06      2.71 o
  -2  11   0        5.13        7.35      1.74 o
  -1  11   0       57.60       52.83      2.32 o
   0  11   0       74.84       79.15      3.48 o
   1  11   0      108.97      100.64      2.90 o
   2  11   0       45.65       54.58      3.10 o
   3  11   0        0.09        0.39      1.16 o
   4  11   0      157.29      152.50     10.84 o
   5  11   0       75.36       92.12     15.68 o
  -4  12   0       41.14       39.48      6.97 o
  -3  12   0       20.77       15.87      3.29 o
  -2  12   0        0.78        0.58      2.13 o
  -1  12   0      118.70      100.64      3.87 o
   0  12   0       14.38       12.39      1.35 o
   1  12   0       17.57       17.81      3.29 o
   2  12   0      468.15      525.05     34.26 o
   3  12   0       13.56       14.32      4.26 o
   4  12   0        0.60       -2.32      2.32 o
   5  12   0       28.13       38.51      8.32 o
  -4  13   0        3.80        6.00      4.45 o
  -3  13   0       47.16       36.77      6.77 o
  -2  13   0        3.19        1.35      2.71 o
  -1  13   0       17.91        9.29      1.55 o
   0  13   0        0.00        1.35      0.97 o
   1  13   0       12.55       11.42      3.87 o
   2  13   0        2.01        4.64      4.06 o
   3  13   0        0.01        1.55      4.45 o
   4  13   0       49.82       43.16      6.39 o
   5  13   0       28.00       14.90     11.03 o
  -3  14   0       55.55       54.58      9.87 o
  -2  14   0       18.84       13.93      4.06 o
  -1  14   0       81.15       61.16      6.19 o
   0  14   0       10.78       11.03      1.55 o
   1  14   0        0.88        1.16      3.29 o
   2  14   0       11.13       10.26      3.87 o
   3  14   0       13.71       11.61      4.26 o
   4  14   0       43.35       50.90      9.48 o
  -2  15   0        0.81        4.06      3.87 o
  -1  15   0       16.07       17.42      4.26 o
   0  15   0       13.02       12.58      2.71 o
   1  15   0        0.03        3.68      4.26 o
   2  15   0        2.77        5.03      3.29 o
   3  15   0        5.26        7.74      5.23 o
  -1  16   0        0.11        0.00      3.29 o
   0  16   0      101.26      104.51     17.81 o
   1  16   0        0.85       -1.94      5.81 o
   2  16   0        0.13       -4.84      4.84 o
  -2 -16   1        5.13       -2.13      8.32 o
  -1 -16   1      141.92      196.82     37.16 o
   0 -16   1      132.82      139.34     27.09 o
   1 -16   1        0.15        0.00      3.29 o
  -3 -15   1        1.00        3.29      6.39 o
  -2 -15   1       26.52       24.58      7.16 o
  -1 -15   1      143.78      190.05     32.13 o
   0 -15   1      115.29      147.47     20.32 o
   1 -15   1       37.97       45.29      7.93 o
   2 -15   1        0.13        3.10      3.10 o
  -4 -14   1       30.79       18.19     12.00 o
  -3 -14   1       28.29       26.90      5.81 o
  -2 -14   1       60.85       64.83      8.32 o
  -1 -14   1        0.23        6.77      3.48 o
   0 -14   1       27.46       21.87      3.29 o
   1 -14   1        0.30        5.23      2.71 o
   2 -14   1       34.58       40.64      7.16 o
   3 -14   1        8.57        9.87      4.06 o
  -4 -13   1        6.40        7.16      2.71 o
  -3 -13   1       14.42       13.93      4.26 o
  -2 -13   1       34.60       32.51      5.23 o
  -1 -13   1        0.38        1.55      0.77 o
   0 -13   1        0.65       -1.16      1.16 o
   1 -13   1       26.96       22.84      2.52 o
   2 -13   1        6.76       -0.39      3.29 o
   3 -13   1       64.33       62.32      9.87 o
   4 -13   1        0.01       -2.13      4.64 o
  -5 -12   1      143.13      184.05     35.61 o
  -4 -12   1       41.89       45.29      7.35 o
  -3 -12   1        0.38       -0.77      1.16 o
  -2 -12   1      135.96      135.09      7.35 o
  -1 -12   1       98.67      106.83      4.64 o
   0 -12   1        0.13        2.90      1.35 o
   1 -12   1        0.08        0.19      1.55 o
   2 -12   1        6.06        3.10      2.13 o
   3 -12   1        8.18        4.84      4.26 o
   4 -12   1        4.12        9.10      3.48 o
  -5 -11   1        1.61        2.32      4.45 o
  -4 -11   1        8.86        8.90      2.71 o
  -3 -11   1        5.69        5.03      1.35 o
  -2 -11   1       26.99       25.74      1.55 o
  -1 -11   1       22.52       26.90      1.55 o
   0 -11   1       30.75       31.16      2.13 o
   1 -11   1      383.45      415.13     13.16 o
   2 -11   1        0.09       -1.35      1.74 o
   3 -11   1        0.05        0.00      2.71 o
   4 -11   1       34.52       36.00      6.77 o
  -5 -10   1       34.61       30.38      7.74 o
  -4 -10   1       89.38       80.70      4.84 o
  -3 -10   1      111.88      100.06      3.68 o
  -2 -10   1       30.30       31.55      1.74 o
  -1 -10   1        2.54        3.68      0.97 o
   0 -10   1       60.21       61.35      2.52 o
   1 -10   1      140.83      144.57      4.26 o
   2 -10   1      776.14      853.09     24.39 o
   3 -10   1       44.74       39.67      3.29 o
   4 -10   1       13.21       10.45      2.90 o
   5 -10   1        1.09        2.13      4.45 o
  -6  -9   1        2.55        0.00      4.84 o
  -5  -9   1        6.66        5.61      4.64 o
  -4  -9   1       10.73        7.93      1.74 o
  -3  -9   1       25.09       21.48      1.55 o
  -2  -9   1       97.37       99.67      3.87 o
  -1  -9   1        0.35        1.55      0.97 o
   0  -9   1        0.09       -0.77      1.16 o
   1  -9   1      355.81      375.84      8.71 o
   2  -9   1       93.83       85.54      3.29 o
   3  -9   1       67.52       67.93      3.10 o
   4  -9   1        1.07        1.35      2.32 o
   5  -9   1        4.87        8.71      5.23 o
  -6  -8   1        4.04       12.19      6.97 o
  -5  -8   1       67.99       62.70      6.19 o
  -4  -8   1       49.81       48.58      2.32 o
  -3  -8   1       16.70       18.00      1.35 o
  -2  -8   1       28.17       29.42      1.55 o
  -1  -8   1      909.90      954.89     23.80 o
   0  -8   1       18.31       18.39      1.16 o
   1  -8   1       45.30       40.64      1.74 o
   2  -8   1        0.01        0.00      1.35 o
   3  -8   1        0.01        0.00      1.55 o
   4  -8   1       83.76       97.54      5.42 o
   5  -8   1       16.12       11.22      3.29 o
  -6  -7   1        5.39        9.68      5.61 o
  -5  -7   1       94.40       87.09      6.77 o
  -4  -7   1      353.82      339.26     10.45 o
  -3  -7   1        0.09       -0.77      0.97 o
  -2  -7   1        0.96        1.55      0.77 o
  -1  -7   1      545.20      569.76      9.68 o
   0  -7   1       46.76       47.42      1.74 o
   1  -7   1      412.33      443.38      7.16 o
   2  -7   1        2.05        1.55      1.35 o
   3  -7   1       11.54        8.52      1.74 o
   4  -7   1      106.78      115.35      4.84 o
   5  -7   1       39.35       32.51      4.45 o
   6  -7   1        5.57       10.06      4.64 o
  -6  -6   1       15.17       14.13      5.61 o
  -5  -6   1       65.05       62.90      4.64 o
  -4  -6   1        0.00        1.55      1.35 o
  -3  -6   1       32.56       32.13      1.55 o
  -2  -6   1       31.09       34.84      1.35 o
  -1  -6   1      308.98      309.46      5.61 o
   0  -6   1        1.31        1.94      0.77 o
   1  -6   1      638.79      678.53     10.26 o
   2  -6   1       31.80       26.71      1.55 o
   3  -6   1       10.99       11.03      1.55 o
   4  -6   1      305.31      310.43      8.13 o
   5  -6   1        9.62        9.68      2.52 o
   6  -6   1        0.19       -1.74      3.87 o
  -6  -5   1       13.98       13.35      5.42 o
  -5  -5   1       15.83       14.32      2.52 o
  -4  -5   1        1.92        4.64      1.35 o
  -3  -5   1      105.15      109.73      3.10 o
  -2  -5   1      190.93      189.86      3.29 o
  -1  -5   1        0.58        1.35      0.77 o
   0  -5   1        8.96        9.87      0.77 o
   1  -5   1       63.38       67.16      1.74 o
   2  -5   1        7.07        4.45      0.97 o
   3  -5   1       44.26       36.38      1.94 o
   4  -5   1      227.83      237.27      6.39 o
   5  -5   1        5.83        8.71      2.90 o
   6  -5   1       15.70       17.42      4.45 o
  -6  -4   1        1.46        0.77      3.10 o
  -5  -4   1        7.60        8.13      2.32 o
  -4  -4   1        0.71        0.00      0.97 o
  -3  -4   1      116.85      118.64      3.48 o
  -2  -4   1      445.30      494.48      7.35 o
  -1  -4   1      190.69      186.76      3.29 o
   0  -4   1      266.64      260.11      4.64 o
   1  -4   1      307.10      299.20      4.84 o
   2  -4   1      423.03      428.29      6.39 o
   3  -4   1        1.83        2.90      1.35 o
   4  -4   1       47.18       50.32      2.52 o
   5  -4   1       50.25       54.38      4.06 o
   6  -4   1       60.01       61.16      8.71 o
  -7  -3   1        5.07       14.13      8.90 o
  -6  -3   1        0.86        7.35      3.87 o
  -5  -3   1      323.47      361.52     12.19 o
  -4  -3   1       56.23       55.35      2.13 o
  -3  -3   1        7.56        5.42      1.16 o
  -2  -3   1       35.07       44.32      1.35 o
  -1  -3   1      638.02      620.47     10.06 o
   0  -3   1      735.44      736.20     12.58 o
   1  -3   1      482.03      440.67      6.00 o
   2  -3   1        0.38        1.35      1.16 o
   3  -3   1      178.56      174.37      4.26 o
   4  -3   1       24.81       24.77      1.94 o
   5  -3   1       86.80       81.28      4.64 o
   6  -3   1       39.65       39.48      5.81 o
  -7  -2   1        0.03        9.87      8.52 o
  -6  -2   1        0.63        4.26      4.26 o
  -5  -2   1       49.60       51.29      2.90 o
  -4  -2   1      146.17      167.02      4.06 o
  -3  -2   1      513.61      559.89      7.93 o
  -2  -2   1      197.22      227.40      3.48 o
  -1  -2   1     2415.63     2176.67     29.61 o
   0  -2   1     3802.43     3269.35     67.54 o
   1  -2   1        3.04       10.26      0.97 o
   2  -2   1        1.21        1.94      1.16 o
   3  -2   1       75.28       76.06      2.52 o
   4  -2   1       59.26       59.41      2.32 o
   5  -2   1       82.55       77.61      3.68 o
   6  -2   1       73.45       70.83      8.90 o
  -7  -1   1       31.44       27.87     12.58 o
  -6  -1   1       16.27       14.71      5.61 o
  -5  -1   1       57.02       58.06      2.52 o
  -4  -1   1       41.60       44.51      2.13 o
  -3  -1   1      109.70      116.12      2.52 o
  -2  -1   1      910.44      889.28     12.39 o
  -1  -1   1       16.05       24.39      0.97 o
   0  -1   1      398.74        0.00      0.19 o
   1  -1   1     1155.40     1069.46     18.58 o
   2  -1   1       26.28       25.74      1.35 o
   3  -1   1        0.27       -0.19      1.16 o
   4  -1   1       24.34       27.09      2.13 o
   5  -1   1      104.27      102.19      4.06 o
   6  -1   1       19.78       19.35      3.87 o
   7  -1   1        1.48      -12.00     15.68 o
  -7   0   1        1.68       10.26     13.74 o
  -6   0   1        2.73        0.19      4.26 o
  -5   0   1       23.93       21.29      1.94 o
  -4   0   1      263.27      280.04      6.77 o
  -3   0   1      713.23      721.30     10.64 o
  -2   0   1        1.94        2.13      0.77 o
  -1   0   1       41.03       34.26      1.16 o
   1   0   1       16.76       23.03      0.97 o
   2   0   1        7.94        7.74      0.97 o
   3   0   1       92.78      101.80      2.52 o
   4   0   1      527.24      528.73     11.81 o
   5   0   1      302.08      332.88     10.26 o
   6   0   1       59.07       68.32      8.71 o
   7   0   1        2.31        7.55      8.32 o
  -6   1   1       15.93       17.61      3.29 o
  -5   1   1        1.27        0.77      1.94 o
  -4   1   1       32.52       33.87      2.71 o
  -3   1   1      159.49      176.12      3.48 o
  -2   1   1      182.66      159.86      2.71 o
  -1   1   1      441.95      394.23      6.39 o
   1   1   1     7084.96     5795.54    116.51 o
   2   1   1        4.31        2.32      1.16 o
   3   1   1      258.62      250.24      4.45 o
   4   1   1       22.49       26.32      1.55 o
   5   1   1      187.77      211.92      6.39 o
   6   1   1        1.06       -0.97      3.68 o
   7   1   1       33.13       49.74     18.77 o
  -6   2   1        3.65        6.39      2.90 o
  -5   2   1        1.29        5.23      2.32 o
  -4   2   1       76.34       81.28      3.29 o
  -3   2   1      104.29      106.44      2.52 o
  -2   2   1      533.13      544.21      7.16 o
  -1   2   1     3015.05     2673.66     39.67 o
   0   2   1      307.19       -0.19      0.19 o
   1   2   1     4501.97     3908.98     98.51 o
   2   2   1      106.97       92.32      2.52 o
   3   2   1       37.18       34.06      1.74 o
   4   2   1      268.14      278.11      7.35 o
   5   2   1       12.60       18.00      2.71 o
   6   2   1        0.81        2.90      2.90 o
   7   2   1       21.87       17.22     13.93 o
  -6   3   1       24.64       22.84      4.45 o
  -5   3   1       36.82       25.55      3.10 o
  -4   3   1       56.13       59.03      2.90 o
  -3   3   1      101.44      118.64      3.29 o
  -2   3   1      479.93      446.67      6.39 o
  -1   3   1     4770.51     4291.01     54.38 o
   0   3   1      152.16      157.73      4.06 o
   1   3   1      523.46      521.57      7.74 o
   2   3   1      414.35      413.77      5.81 o
   3   3   1        3.13        2.90      1.16 o
   4   3   1       40.38       43.54      2.13 o
   5   3   1      353.49      398.29     11.22 o
   6   3   1       72.69       68.51      6.19 o
   7   3   1       15.80       12.39     12.39 o
  -6   4   1       20.28       20.71      5.03 o
  -5   4   1        1.12        2.13      3.29 o
  -4   4   1       47.41       52.45      2.71 o
  -3   4   1        0.50        4.06      1.55 o
  -2   4   1      183.02      189.66      3.48 o
  -1   4   1     1121.99     1058.43     14.51 o
   0   4   1     1928.31     1793.28     29.61 o
   1   4   1       77.14       92.12      1.94 o
   2   4   1      846.92      830.84     12.00 o
   3   4   1       53.36       54.38      1.94 o
   4   4   1        0.15        0.58      1.35 o
   5   4   1       16.63       18.00      2.13 o
   6   4   1      271.03      293.98     28.06 o
   7   4   1        0.32       -9.87     12.97 o
  -6   5   1       45.74       48.96      8.32 o
  -5   5   1       19.49       26.51      3.48 o
  -4   5   1      174.03      173.79      5.03 o
  -3   5   1       41.75       44.32      2.32 o
  -2   5   1        0.10        0.39      0.97 o
  -1   5   1       27.07       34.64      1.16 o
   0   5   1      185.11      193.92      4.06 o
   1   5   1      960.61      922.18     15.48 o
   2   5   1       34.27       36.19      1.35 o
   3   5   1       49.29       79.54      2.13 o
   4   5   1      231.26      233.98      6.77 o
   5   5   1        6.85        7.55      2.52 o
   6   5   1        0.02       -1.55      2.32 o
  -6   6   1        4.51       -1.35      4.45 o
  -5   6   1       10.06       11.61      3.48 o
  -4   6   1      180.36      174.57      5.81 o
  -3   6   1        1.15        1.94      1.74 o
  -2   6   1      220.14      215.02      3.87 o
  -1   6   1       23.23       23.22      1.16 o
   0   6   1       11.44       17.22      0.97 o
   1   6   1       57.15       66.19      2.13 o
   2   6   1      116.10      143.02      3.10 o
   3   6   1       69.68       75.86      2.32 o
   4   6   1       18.20       21.10      2.52 o
   5   6   1       25.08       25.55      2.52 o
   6   6   1        0.05       -1.74      2.90 o
  -6   7   1       10.11        6.97      4.26 o
  -5   7   1        7.01        8.32      3.29 o
  -4   7   1       26.66       24.00      2.32 o
  -3   7   1       76.42       77.80      2.90 o
  -2   7   1       30.02       25.16      1.55 o
  -1   7   1       46.52       46.45      1.74 o
   0   7   1     4036.90     4452.03     73.93 o
   1   7   1       60.76       64.83      3.68 o
   2   7   1      103.76       96.38      2.32 o
   3   7   1       16.14       11.61      1.35 o
   4   7   1        6.19        6.19      1.74 o
   5   7   1        0.91        6.19      2.13 o
   6   7   1        5.45        2.52      3.48 o
  -5   8   1        6.84        6.39      3.68 o
  -4   8   1        0.09        0.77      1.94 o
  -3   8   1      300.40      310.04      8.52 o
  -2   8   1      199.20      197.40      4.84 o
  -1   8   1        0.14        1.16      0.97 o
   0   8   1        1.91        3.29      0.77 o
   1   8   1      262.98      314.68     15.10 o
   2   8   1        5.29        5.61      0.77 o
   3   8   1        6.07        7.55      0.97 o
   4   8   1       73.93       69.67      2.71 o
   5   8   1       13.74        8.71      2.52 o
   6   8   1       10.26        3.87      4.26 o
  -5   9   1       86.47       96.19     12.19 o
  -4   9   1       48.81       49.35      4.45 o
  -3   9   1     1083.17     1231.06     30.19 o
  -2   9   1       50.90       49.16      2.32 o
  -1   9   1       81.52       74.51      3.10 o
   0   9   1       21.15       22.06      1.35 o
   1   9   1        0.95        5.61      2.13 o
   2   9   1        0.45        0.97      0.58 o
   3   9   1        0.40        0.39      0.97 o
   4   9   1        5.18        5.23      1.16 o
   5   9   1       35.19       28.64      4.45 o
   6   9   1        6.72        7.74      5.61 o
  -5  10   1       29.77       35.80      7.55 o
  -4  10   1       13.83       15.29      3.48 o
  -3  10   1       24.44       21.87      2.13 o
  -2  10   1       18.51       16.84      1.74 o
  -1  10   1        1.48        0.58      1.35 o
   0  10   1       53.89       54.00      3.29 o
   1  10   1       34.00       32.71      2.90 o
   2  10   1      600.85      627.05     25.93 o
   3  10   1        8.95       10.26      1.16 o
   4  10   1        0.75        2.71      1.16 o
   5  10   1       52.83       51.87      9.10 o
   6  10   1       24.48       30.19      8.13 o
  -5  11   1        0.03        7.93      5.81 o
  -4  11   1       14.53       18.39      4.06 o
  -3  11   1       10.51       11.61      2.52 o
  -2  11   1        0.88       -0.19      1.55 o
  -1  11   1       17.05       11.81      1.55 o
   0  11   1       43.23       44.13      2.32 o
   1  11   1       44.07       44.90      4.45 o
   2  11   1       92.49       96.19      6.19 o
   3  11   1       61.88       63.67      3.10 o
   4  11   1      156.07      173.99     11.03 o
   5  11   1        1.98        3.10      3.87 o
  -4  12   1        5.56        8.71      3.68 o
  -3  12   1       11.57       15.10      3.87 o
  -2  12   1       65.21       64.83      3.68 o
  -1  12   1        8.63        4.64      1.16 o
   0  12   1       35.97       39.87      1.94 o
   1  12   1      110.15      107.60      6.77 o
   2  12   1        8.83        8.13      3.48 o
   3  12   1        0.47        6.19      2.71 o
   4  12   1        4.19       -0.77      1.74 o
   5  12   1       24.02       27.87      7.55 o
  -4  13   1       19.71       19.16      6.77 o
  -3  13   1       12.71       12.97      4.45 o
  -2  13   1      163.43      158.70     11.61 o
  -1  13   1        0.09        0.77      1.55 o
   0  13   1       41.68       39.48      2.32 o
   1  13   1        5.28        8.52      3.10 o
   2  13   1       10.71        9.68      2.90 o
   3  13   1       90.52       99.48      8.71 o
   4  13   1        0.48        0.19      3.68 o
   5  13   1        0.97      -10.84     11.03 o
  -3  14   1        4.00        1.74      4.45 o
  -2  14   1        3.02        4.64      3.29 o
  -1  14   1       21.06       12.97      2.90 o
   0  14   1       14.82       14.71      1.55 o
   1  14   1        5.47        2.32      2.71 o
   2  14   1        0.64       -0.97      2.90 o
   3  14   1       10.60        6.39      3.68 o
   4  14   1        1.00       -1.55      5.81 o
  -2  15   1       14.85       19.93      5.61 o
  -1  15   1        5.73       13.74      4.06 o
   0  15   1        0.01        2.71      3.48 o
   1  15   1       10.42       12.58      3.87 o
   2  15   1        0.77       -0.77      3.48 o
   3  15   1        2.53        2.90      3.87 o
   4  15   1       62.27       52.83     13.16 o
  -2  16   1        6.01        7.16      4.64 o
  -1  16   1        7.00        8.90      3.48 o
   0  16   1        0.57       -0.77      3.68 o
   1  16   1       10.68       18.77      5.23 o
   2  16   1        0.68        4.06      4.64 o
   3  16   1       11.24       14.13      6.00 o
   0  17   1        0.31        0.19      6.19 o
   1  17   1       14.50       12.97      7.93 o
  -1 -16   2       29.72       26.13     19.74 o
   0 -16   2        7.46       10.26      8.13 o
   1 -16   2        0.53        4.06     12.77 o
  -3 -15   2        0.82        4.64      9.48 o
  -2 -15   2        1.84        0.97      4.64 o
  -1 -15   2       55.24       57.67     11.81 o
   0 -15   2      294.39      359.97     47.80 o
   1 -15   2      115.31      110.31     17.61 o
   2 -15   2        8.28       10.06      5.23 o
  -3 -14   2       10.44       20.51      7.74 o
  -2 -14   2        2.72        6.19      5.81 o
  -1 -14   2       10.32       10.45      2.71 o
   0 -14   2        2.58        2.32      2.32 o
   1 -14   2      119.85      133.34     17.22 o
   2 -14   2       31.67       34.64      7.55 o
   3 -14   2        0.77        9.68      5.23 o
  -4 -13   2       29.07       34.64      6.77 o
  -3 -13   2        1.54       -0.77      1.94 o
  -2 -13   2        3.64        4.64      1.74 o
  -1 -13   2       10.17       10.84      1.94 o
   0 -13   2       16.24       16.26      1.94 o
   1 -13   2       12.01       12.00      2.52 o
   2 -13   2        5.13        3.29      4.45 o
   3 -13   2       20.18       21.10      6.00 o
  -4 -12   2       47.26       50.90      7.16 o
  -3 -12   2       39.46       44.51      3.87 o
  -2 -12   2        0.34        1.35      1.16 o
  -1 -12   2      322.84      363.26     16.64 o
   0 -12   2      161.47      166.63      7.16 o
   1 -12   2       20.90       16.64      1.94 o
   2 -12   2       25.98       21.29      2.90 o
   3 -12   2        5.14       -1.35      4.06 o
   4 -12   2       36.07       25.35      7.35 o
  -5 -11   2      130.02      155.79     29.42 o
  -4 -11   2       70.07       80.70      9.48 o
  -3 -11   2        4.11        4.45      1.55 o
  -2 -11   2       61.77       66.96      3.48 o
  -1 -11   2       40.55       42.38      2.13 o
   0 -11   2       70.87       83.61      2.90 o
   1 -11   2       16.46       15.29      1.55 o
   2 -11   2      136.65      134.12      6.97 o
   3 -11   2       19.17       20.71      4.06 o
   4 -11   2        4.95       -0.19      4.06 o
  -5 -10   2        0.11        0.97      5.03 o
  -4 -10   2       89.55       83.41      5.42 o
  -3 -10   2        0.82        0.00      1.35 o
  -2 -10   2        0.01        0.39      1.16 o
  -1 -10   2      238.10      244.82      7.16 o
   0 -10   2       42.16       42.96      1.94 o
   1 -10   2        3.80        4.84      1.16 o
   2 -10   2      455.98      503.96     16.26 o
   3 -10   2        7.69        9.87      2.71 o
   4 -10   2       86.52       97.73     11.81 o
   5 -10   2        6.11        8.71      5.03 o
  -5  -9   2        7.09        4.64      4.45 o
  -4  -9   2        2.90        3.48      1.74 o
  -3  -9   2       62.33       49.35      2.32 o
  -2  -9   2        8.18        8.13      1.16 o
  -1  -9   2      806.89      869.93     20.32 o
   0  -9   2        5.61        6.19      1.16 o
   1  -9   2      112.22      110.89      3.68 o
   2  -9   2       10.72       15.68      1.74 o
   3  -9   2      236.12      246.17      8.13 o
   4  -9   2       50.76       43.54      4.06 o
   5  -9   2       13.30        9.10      3.68 o
  -6  -8   2        6.68        9.87      6.77 o
  -5  -8   2        3.33       -0.39      2.71 o
  -4  -8   2      107.46       94.06      4.84 o
  -3  -8   2        6.53        6.19      1.16 o
  -2  -8   2      105.67      114.96      3.87 o
  -1  -8   2       48.75       41.03      1.74 o
   0  -8   2      147.47      162.95      5.03 o
   1  -8   2      181.72      198.56      4.84 o
   2  -8   2      151.33      157.15      5.03 o
   3  -8   2      106.61       95.02      3.48 o
   4  -8   2       86.56       93.48      5.42 o
   5  -8   2        1.03       -4.06      4.06 o
  -6  -7   2        5.93       10.06      6.97 o
  -5  -7   2        2.33       -1.16      2.13 o
  -4  -7   2       37.05       29.42      2.13 o
  -3  -7   2       52.62       60.58      2.32 o
  -2  -7   2       26.00       23.03      1.35 o
  -1  -7   2       29.11       28.45      1.35 o
   0  -7   2       99.96       99.67      2.52 o
   1  -7   2      253.71      284.69      6.58 o
   2  -7   2       77.12       86.70      3.29 o
   3  -7   2        9.39        9.48      1.94 o
   4  -7   2       16.89       19.74      2.52 o
   5  -7   2       18.15       20.71      3.48 o
   6  -7   2        0.03        6.39      5.03 o
  -6  -6   2       16.69       18.39      5.42 o
  -5  -6   2      137.14      132.96      9.68 o
  -4  -6   2        0.79        2.32      1.55 o
  -3  -6   2       61.77       62.70      2.32 o
  -2  -6   2       11.70       19.16      1.16 o
  -1  -6   2       34.07       34.06      1.16 o
   0  -6   2       68.10       69.28      1.94 o
   1  -6   2      786.43      804.13     12.39 o
   2  -6   2       16.83       15.48      1.35 o
   3  -6   2       23.62       20.13      1.55 o
   4  -6   2      206.62      248.50      6.97 o
   5  -6   2       18.42       18.97      2.90 o
   6  -6   2        2.57        5.03      3.68 o
  -6  -5   2       92.30       93.67     13.74 o
  -5  -5   2       86.17       75.48      5.03 o
  -4  -5   2       10.23        9.68      1.55 o
  -3  -5   2       61.95       65.61      2.52 o
  -2  -5   2      272.62      345.26      5.42 o
  -1  -5   2      356.17      367.91      6.39 o
   0  -5   2       39.06       35.61      1.35 o
   1  -5   2       23.41       19.93      0.97 o
   2  -5   2       52.08       68.90      1.94 o
   3  -5   2        4.70        8.71      1.55 o
   4  -5   2      156.16      155.41      5.03 o
   5  -5   2       20.96       16.26      2.71 o
   6  -5   2       35.76       29.42      4.84 o
  -6  -4   2        0.30       -5.23      5.42 o
  -5  -4   2        4.30        5.23      2.32 o
  -4  -4   2       38.57       40.25      2.13 o
  -3  -4   2      288.75      290.30      6.97 o
  -2  -4   2        1.90        4.26      0.97 o
  -1  -4   2       82.17       72.38      1.74 o
   0  -4   2      260.49      263.40      4.84 o
   1  -4   2      171.23      176.31      3.29 o
   2  -4   2      441.35      513.25      8.32 o
   3  -4   2      277.38      290.88      6.77 o
   4  -4   2      196.28      228.37      6.39 o
   5  -4   2      238.57      227.01     11.22 o
   6  -4   2        0.75       -3.48      3.48 o
  -6  -3   2       19.87       21.68      5.03 o
  -5  -3   2      234.72      234.37     12.39 o
  -4  -3   2       14.57       15.29      1.55 o
  -3  -3   2       60.87       60.00      2.13 o
  -2  -3   2      488.62      511.31      7.55 o
  -1  -3   2      545.02      511.89      7.74 o
   0  -3   2       25.32       15.87      0.97 o
   1  -3   2       27.72       24.00      0.97 o
   2  -3   2      390.46      413.58      6.19 o
   3  -3   2      399.27      442.80      9.68 o
   4  -3   2        0.29        0.97      1.55 o
   5  -3   2        1.08        0.19      1.94 o
   6  -3   2       29.46       33.87      5.42 o
  -6  -2   2       10.51        8.90      4.64 o
  -5  -2   2        0.00       -2.13      2.13 o
  -4  -2   2      259.78      277.72      6.39 o
  -3  -2   2      141.53      151.34      3.48 o
  -2  -2   2     2035.94     2058.61     27.48 o
  -1  -2   2       55.80       54.77      1.35 o
   0  -2   2     4961.30     4518.03    113.41 o
   1  -2   2     1161.45     1047.01     13.55 o
   2  -2   2      497.58      497.96      8.90 o
   3  -2   2      265.68      273.27      5.03 o
   4  -2   2        7.37        9.10      1.55 o
   5  -2   2        0.06        2.90      1.94 o
   6  -2   2       39.23       35.42      5.61 o
  -6  -1   2       10.72        9.87      4.84 o
  -5  -1   2       16.28       22.06      2.13 o
  -4  -1   2       50.77       54.38      1.94 o
  -3  -1   2      771.36      821.16     10.45 o
  -2  -1   2       77.47       82.45      1.74 o
  -1  -1   2     3592.62     3212.65     38.13 o
   0  -1   2     3020.10     2622.95     42.00 o
   1  -1   2     1327.14     1274.41     21.68 o
   2  -1   2       75.06       77.80      1.94 o
   3  -1   2      270.13      274.82      4.84 o
   4  -1   2      249.19      271.53      7.16 o
   5  -1   2       97.33       96.38      4.64 o
   6  -1   2       93.61      101.60     11.81 o
   7  -1   2        7.65       -7.35     12.77 o
  -6   0   2        0.00        2.52      4.64 o
  -5   0   2      144.14      149.02      5.81 o
  -4   0   2        2.57        1.35      1.35 o
  -3   0   2       53.11       62.90      1.94 o
  -2   0   2      234.52      220.63      3.68 o
  -1   0   2       83.07       73.93      2.13 o
   0   0   2      427.14      358.81      6.00 o
   1   0   2      408.65      371.39     10.64 o
   2   0   2       24.87       23.03      1.16 o
   3   0   2       26.99       28.06      1.55 o
   4   0   2        2.36        3.87      1.55 o
   5   0   2      234.03      262.82      8.90 o
   6   0   2       64.74       77.61      9.10 o
   7   0   2        0.70       -1.16      6.19 o
  -6   1   2       52.33       50.71      8.32 o
  -5   1   2        1.34        1.55      1.94 o
  -4   1   2       10.73       12.97      1.74 o
  -3   1   2     1129.44     1224.10     16.64 o
  -2   1   2        0.14        0.77      0.77 o
  -1   1   2      124.35      130.05      2.52 o
   0   1   2      170.54       -0.39      0.39 o
   1   1   2     8002.42     6602.76    229.53 o
   2   1   2       17.99       18.00      0.97 o
   3   1   2        2.46        3.87      0.97 o
   4   1   2      396.06      410.10      9.29 o
   5   1   2      136.26      149.21      4.45 o
   6   1   2      302.35      358.23     27.29 o
   7   1   2       19.20        8.13      5.61 o
  -6   2   2        2.81        2.71      3.10 o
  -5   2   2        7.95        4.26      2.71 o
  -4   2   2      197.89      196.63      5.81 o
  -3   2   2      210.74      216.76      5.23 o
  -2   2   2     2060.96     2092.87     24.58 o
  -1   2   2     2197.42     2034.03     25.35 o
   0   2   2       11.72       11.81      0.58 o
   1   2   2     2283.47     2083.38     75.86 o
   2   2   2      405.49      380.68      6.39 o
   3   2   2        8.29       12.19      1.35 o
   4   2   2      355.11      368.68      9.29 o
   5   2   2      114.01      111.86      4.64 o
   6   2   2       16.55       17.03      4.06 o
   7   2   2        1.21        3.87      7.55 o
  -6   3   2       75.05       81.48     10.84 o
  -5   3   2       72.23       72.19      5.23 o
  -4   3   2        3.38        4.06      1.94 o
  -3   3   2        2.58        2.71      1.55 o
  -2   3   2      344.18      351.07      5.03 o
  -1   3   2     1876.73     1718.38     21.48 o
   1   3   2     9254.17     8450.62    170.31 o
   2   3   2      255.19      234.95      3.87 o
   3   3   2       11.56        9.68      1.16 o
   4   3   2      120.46      116.70      3.48 o
   5   3   2      312.58      367.52     10.45 o
   6   3   2        2.22       -1.35      2.71 o
   7   3   2        3.13       13.93      7.93 o
  -6   4   2        1.95       -0.19      3.29 o
  -5   4   2       50.83       47.22      4.84 o
  -4   4   2       42.84       38.90      2.52 o
  -3   4   2       57.82       59.41      2.13 o
  -2   4   2       37.44       46.25      1.55 o
  -1   4   2     3260.69     3053.76     42.77 o
   0   4   2     5882.29     5335.51     76.06 o
   1   4   2      261.90      264.37      4.64 o
   2   4   2      147.15      142.63      2.71 o
   3   4   2       79.97       93.28      3.10 o
   4   4   2       18.22       18.39      1.55 o
   5   4   2        0.19       -2.13      2.13 o
   6   4   2       32.08       29.03      4.06 o
   7   4   2        0.61       22.84      9.10 o
  -6   5   2       49.67       51.87      8.52 o
  -5   5   2       21.64       24.00      3.87 o
  -4   5   2        0.01       -1.16      2.32 o
  -3   5   2       62.33       59.03      2.32 o
  -2   5   2       30.91       30.97      1.55 o
  -1   5   2      278.59      258.56      4.26 o
   0   5   2     3724.89     3649.26     46.25 o
   1   5   2      234.04      213.85      6.00 o
   2   5   2      504.31      510.15      8.52 o
   3   5   2        4.12        2.71      1.35 o
   4   5   2        1.86        2.71      1.35 o
   5   5   2        0.01       -1.74      1.74 o
   6   5   2       47.72       47.03      5.81 o
   7   5   2       39.15       30.00     11.42 o
  -6   6   2       95.37      104.89     16.84 o
  -5   6   2        1.33        2.13      2.90 o
  -4   6   2       95.04       96.19      4.06 o
  -3   6   2        7.29        5.03      1.74 o
  -2   6   2      193.78      195.66      4.45 o
  -1   6   2       90.72      100.44      2.52 o
   0   6   2     1733.20     1751.86     24.77 o
   1   6   2        4.93        6.00      1.55 o
   2   6   2      233.89      233.21      4.26 o
   3   6   2        0.64        2.32      0.77 o
   4   6   2        1.38        2.52      1.35 o
   5   6   2        2.44        0.39      1.94 o
   6   6   2       23.64       26.51      4.64 o
  -6   7   2        0.02        2.32      5.42 o
  -5   7   2        0.23        1.74      2.90 o
  -4   7   2       92.67       91.93      4.26 o
  -3   7   2     1147.23     1260.67     27.48 o
  -2   7   2      212.62      205.92      4.84 o
  -1   7   2      633.78      646.21      9.68 o
   0   7   2       12.68        8.13      0.97 o
   1   7   2       88.05       76.83      2.71 o
   2   7   2       25.43       27.87      1.16 o
   3   7   2      610.20      659.56     17.61 o
   4   7   2       21.79       21.10      1.74 o
   5   7   2        7.12       10.06      2.13 o
   6   7   2        0.00       -1.74      3.68 o
  -5   8   2        1.30       -0.39      3.29 o
  -4   8   2       52.15       41.80      3.29 o
  -3   8   2      499.40      544.21     12.97 o
  -2   8   2      101.34       99.67      3.10 o
  -1   8   2        0.03        1.16      0.77 o
   0   8   2      372.95      397.90      6.77 o
   1   8   2     1118.80     1263.38     26.90 o
   2   8   2       13.01        8.90      0.58 o
   3   8   2        3.37        2.90      0.97 o
   4   8   2        2.01        2.52      0.97 o
   5   8   2       29.05       25.35      2.90 o
   6   8   2        0.33        0.39      5.61 o
  -5   9   2       14.21       12.77      3.87 o
  -4   9   2        4.05        2.90      3.29 o
  -3   9   2       59.36       64.25      3.10 o
  -2   9   2      267.06      288.56      7.74 o
  -1   9   2       16.61       16.45      1.35 o
   0   9   2      125.77      135.47      3.68 o
   1   9   2       10.54       12.77      2.52 o
   2   9   2       93.01       90.77      4.84 o
   3   9   2        3.98        4.45      1.16 o
   4   9   2       25.61       25.35      1.55 o
   5   9   2        1.63        2.13      2.71 o
   6   9   2        5.32        9.48      5.81 o
  -5  10   2       18.38       19.16      5.61 o
  -4  10   2       30.64       30.77      4.26 o
  -3  10   2       86.73       94.44      4.84 o
  -2  10   2      234.97      239.59      6.39 o
  -1  10   2       74.01       70.83      2.71 o
   0  10   2       29.11       31.35      1.35 o
   1  10   2        6.33        4.64      2.13 o
   2  10   2      437.40      461.00     16.45 o
   3  10   2       75.60       82.64      2.71 o
   4  10   2       60.11       64.25      3.48 o
   5  10   2       45.05       38.51      7.74 o
   6  10   2       24.20       30.00      9.29 o
  -5  11   2        0.11       13.55      5.61 o
  -4  11   2       18.52       15.48      4.45 o
  -3  11   2       37.99       37.74      3.10 o
  -2  11   2       84.35       80.51      3.29 o
  -1  11   2        0.83        1.74      1.16 o
   0  11   2       24.28       24.58      1.35 o
   1  11   2       42.78       47.61      3.48 o
   2  11   2       11.91       14.90      2.71 o
   3  11   2       44.36       51.29      4.64 o
   4  11   2       30.18       25.35      2.13 o
   5  11   2        6.04       12.00      4.26 o
   6  11   2       13.26       15.48      5.81 o
  -4  12   2       10.69        8.52      3.29 o
  -3  12   2       17.80       23.42      3.87 o
  -2  12   2        0.00        1.94      1.94 o
  -1  12   2       49.12       45.48      2.13 o
   0  12   2        5.00        4.84      0.97 o
   1  12   2        5.70        8.90      2.71 o
   2  12   2      144.61      155.41      7.16 o
   3  12   2      100.45      112.44      7.74 o
   4  12   2      107.05      125.02      9.87 o
   5  12   2       36.10       34.84      7.16 o
  -4  13   2        5.97        5.23      4.64 o
  -3  13   2        0.34        1.55      4.06 o
  -2  13   2       10.27        7.74      2.52 o
  -1  13   2        0.11        3.48      1.35 o
   0  13   2       20.41       21.48      1.55 o
   1  13   2       23.96       18.77      3.29 o
   2  13   2      126.52      133.92      8.13 o
   3  13   2      460.97      545.38     41.22 o
   4  13   2        0.32        1.16      3.48 o
   5  13   2       16.71       24.58     11.81 o
  -3  14   2        5.30        8.71      4.26 o
  -2  14   2       50.61       63.48      9.48 o
  -1  14   2        0.27        0.58      1.94 o
   0  14   2        7.55        8.52      4.26 o
   1  14   2       70.91       71.03      6.77 o
   2  14   2       11.89        9.87      3.10 o
   3  14   2       10.59        6.39      3.48 o
   4  14   2       35.46       28.45      6.00 o
  -3  15   2       10.38        6.39      5.81 o
  -2  15   2       17.05       13.35      4.64 o
  -1  15   2        8.58        4.84      2.32 o
   0  15   2       16.02        6.58      3.68 o
   1  15   2       78.90       80.70      8.90 o
   2  15   2        3.99        2.71      3.68 o
   3  15   2        0.10        8.13      3.87 o
   4  15   2        0.07       -5.03      5.03 o
  -2  16   2       22.29       24.77      7.16 o
  -1  16   2        3.00        6.39      3.48 o
   0  16   2        3.26       -4.45      4.45 o
   1  16   2       15.34       22.84      5.61 o
   2  16   2       50.00       56.51      8.13 o
   3  16   2        1.98        4.26      4.64 o
  -1  17   2       17.95        6.58     12.39 o
   0  17   2        4.83        7.93      5.03 o
   1  17   2        0.06        0.39      5.81 o
   2  17   2      112.03      120.57     24.77 o
  -2 -15   3        3.46        7.16      7.55 o
  -1 -15   3        1.26       -4.64      9.48 o
   0 -15   3       11.55       -2.32      8.32 o
   1 -15   3       12.57       14.90      5.03 o
  -3 -14   3       73.32       84.77     17.81 o
  -2 -14   3       32.40       36.00      6.00 o
  -1 -14   3        0.09        1.35      2.13 o
   0 -14   3      262.02      341.59     45.29 o
   1 -14   3       87.41      101.41     14.71 o
   2 -14   3        2.84        5.61      5.81 o
  -4 -13   3        8.25        3.10      3.29 o
  -3 -13   3        3.31        4.26      2.52 o
  -2 -13   3        0.95       -1.35      2.32 o
  -1 -13   3       35.80       37.74      4.06 o
   0 -13   3       23.03       22.06      2.52 o
   1 -13   3       42.56       43.16      6.97 o
   2 -13   3       25.03       28.06      5.03 o
   3 -13   3       31.08       37.93      9.10 o
  -4 -12   3       21.11       18.77      4.64 o
  -3 -12   3        1.52        1.74      2.13 o
  -2 -12   3        7.29        4.84      1.55 o
  -1 -12   3      104.92      123.67      6.00 o
   0 -12   3      220.72      261.85     10.64 o
   1 -12   3       28.84       24.00      2.52 o
   2 -12   3        0.07        5.42      3.48 o
   3 -12   3       32.49       38.51      7.16 o
   4 -12   3        8.29       12.39      6.19 o
  -5 -11   3        0.22       -3.29      5.61 o
  -4 -11   3        3.02        4.06      3.10 o
  -3 -11   3        1.28        1.55      1.55 o
  -2 -11   3       38.55       45.29      2.90 o
  -1 -11   3     1423.58     1632.45     59.22 o
   0 -11   3      158.97      184.24      5.81 o
   1 -11   3       74.87       71.61      3.10 o
   2 -11   3      267.42      288.56     15.10 o
   3 -11   3       25.72       25.35      4.06 o
   4 -11   3        0.13        0.39      3.87 o
  -5 -10   3       30.07       60.77     13.35 o
  -4 -10   3       81.59       91.93     10.45 o
  -3 -10   3        0.76       -0.97      1.35 o
  -2 -10   3       28.07       24.39      1.74 o
  -1 -10   3       50.55       55.16      2.52 o
   0 -10   3       83.21       96.57      3.29 o
   1 -10   3       96.59      100.06      3.48 o
   2 -10   3        9.96       10.06      1.94 o
   3 -10   3       45.36       42.38      4.45 o
   4 -10   3        0.38       -2.71      3.68 o
   5 -10   3        3.57        6.00      6.19 o
  -5  -9   3        2.46        1.55      5.42 o
  -4  -9   3      251.85      254.30     17.22 o
  -3  -9   3        2.00        2.13      1.16 o
  -2  -9   3       37.10       38.90      2.13 o
  -1  -9   3      794.91      875.54     23.22 o
   0  -9   3        0.04        0.77      1.16 o
   1  -9   3       14.34       12.39      1.55 o
   2  -9   3        7.10        8.71      1.94 o
   3  -9   3      194.80      223.14     12.00 o
   4  -9   3        9.49        3.87      2.52 o
   5  -9   3        0.39        4.26      6.39 o
  -6  -8   3       17.74       46.83     11.81 o
  -5  -8   3        5.76        6.00      3.68 o
  -4  -8   3        0.03       -0.97      1.94 o
  -3  -8   3       18.73       15.68      1.55 o
  -2  -8   3        3.12        0.39      1.16 o
  -1  -8   3      101.97       97.35      3.10 o
   0  -8   3      142.69      145.15      4.06 o
   1  -8   3      175.87      178.44      4.84 o
   2  -8   3        4.27        2.71      1.74 o
   3  -8   3       14.58       10.06      2.13 o
   4  -8   3      122.29      129.67      7.93 o
   5  -8   3        2.59       -2.71      3.29 o
  -6  -7   3       36.40       37.55     10.84 o
  -5  -7   3        2.62        1.35      2.71 o
  -4  -7   3       91.81       89.41      4.64 o
  -3  -7   3       17.60       18.39      1.55 o
  -2  -7   3      151.21      157.15      4.26 o
  -1  -7   3       75.93       67.93      2.32 o
   0  -7   3       46.70       50.71      1.74 o
   1  -7   3      173.87      191.60      4.64 o
   2  -7   3        0.93        2.71      1.55 o
   3  -7   3       26.95       21.87      2.52 o
   4  -7   3       66.29       75.67      4.84 o
   5  -7   3       39.39       29.61      5.61 o
   6  -7   3        8.16       21.87      8.90 o
  -6  -6   3        0.58        3.87      4.64 o
  -5  -6   3       32.99       28.06      3.48 o
  -4  -6   3       31.75       26.51      2.13 o
  -3  -6   3       63.07       68.70      2.52 o
  -2  -6   3      157.02      169.53      4.45 o
  -1  -6   3       33.79       29.80      1.35 o
   0  -6   3      105.10      113.80      2.32 o
   1  -6   3      401.77      446.09      7.35 o
   2  -6   3      128.00      155.41      4.45 o
   3  -6   3       11.64       11.81      1.74 o
   4  -6   3      107.51      113.80      4.26 o
   5  -6   3       26.34       19.55      2.90 o
   6  -6   3        2.46        7.93      3.48 o
  -6  -5   3        4.32        4.26      4.26 o
  -5  -5   3        2.39       -0.19      2.32 o
  -4  -5   3      247.23      272.69      8.52 o
  -3  -5   3       28.21       28.26      1.55 o
  -2  -5   3      163.91      176.31      4.06 o
  -1  -5   3      185.68      185.99      3.48 o
   0  -5   3       11.77       13.16      0.77 o
   1  -5   3      215.89      233.79      4.26 o
   2  -5   3        0.46        0.58      0.97 o
   3  -5   3        1.22        0.77      1.16 o
   4  -5   3        0.57       -0.19      1.74 o
   5  -5   3       20.77       15.29      2.71 o
   6  -5   3        0.43        6.97      3.10 o
  -6  -4   3        0.04        0.77      4.64 o
  -5  -4   3      131.39      122.31      6.58 o
  -4  -4   3       32.62       27.48      1.94 o
  -3  -4   3       77.08       74.32      2.71 o
  -2  -4   3        0.40        1.94      0.97 o
  -1  -4   3      341.17      333.46      5.42 o
   0  -4   3      250.15      246.95      4.45 o
   1  -4   3       82.02       81.86      2.13 o
   2  -4   3       56.97       48.96      1.55 o
   3  -4   3       54.09       50.90      2.13 o
   4  -4   3       44.99       37.74      2.32 o
   5  -4   3        1.42        1.74      1.94 o
   6  -4   3        8.16        2.32      3.10 o
  -6  -3   3       90.74       87.28     12.97 o
  -5  -3   3      152.94      143.99      7.55 o
  -4  -3   3        3.10        2.71      1.55 o
  -3  -3   3        0.15        0.39      1.16 o
  -2  -3   3      322.07      344.88      5.23 o
  -1  -3   3      464.13      454.80      6.97 o
   0  -3   3     1266.34     1173.58     18.39 o
   1  -3   3      549.94      562.21      8.13 o
   2  -3   3      192.66      178.05      3.10 o
   3  -3   3      272.10      304.23      6.58 o
   4  -3   3        4.50        6.39      1.94 o
   5  -3   3       40.72       45.48      3.10 o
   6  -3   3       42.21       40.06      6.39 o
  -6  -2   3        8.98       12.97      6.00 o
  -5  -2   3       15.45       16.06      1.55 o
  -4  -2   3      306.02      335.39      7.74 o
  -3  -2   3        5.50        3.29      1.16 o
  -2  -2   3      288.59      283.33      4.64 o
  -1  -2   3     2962.63     2767.72     38.13 o
   0  -2   3       62.38       54.58      1.55 o
   1  -2   3        6.32        2.90      0.77 o
   2  -2   3      733.51      778.58     10.84 o
   3  -2   3        0.13       -1.35      1.55 o
   4  -2   3       30.32       35.03      2.52 o
   5  -2   3       65.78       72.77      3.29 o
   6  -2   3        0.44        3.68      3.10 o
  -6  -1   3       18.25       21.68      6.77 o
  -5  -1   3        3.36        6.39      1.74 o
  -4  -1   3      107.87       97.54      3.10 o
  -3  -1   3      156.49      149.60      3.48 o
  -2  -1   3      392.62      382.03      6.00 o
  -1  -1   3     4297.25     3948.65     49.35 o
   0  -1   3     1230.47     1137.78     16.26 o
   1  -1   3     2688.69     2421.10     31.35 o
   2  -1   3       81.33       80.12      1.94 o
   3  -1   3      402.05      420.35      7.55 o
   4  -1   3       50.81       49.16      2.32 o
   5  -1   3       27.38       29.03      2.90 o
   6  -1   3        7.01        6.00      2.90 o
   7  -1   3       22.94       10.84      9.87 o
  -6   0   3        0.00       -3.10      5.23 o
  -5   0   3       31.08       31.16      2.52 o
  -4   0   3      706.82      785.55     16.45 o
  -3   0   3      391.82      401.77      8.52 o
  -2   0   3      881.43      918.31     12.19 o
  -1   0   3     3395.10     3159.81     42.96 o
   0   0   3     1591.12     1449.95     21.87 o
   1   0   3       46.60       55.16      1.35 o
   2   0   3       55.79       54.00      1.74 o
   3   0   3       73.34       67.74      2.32 o
   4   0   3      310.21      311.59      6.97 o
   5   0   3       78.63       81.09      3.48 o
   6   0   3      126.53      146.50     14.32 o
   7   0   3        0.02       -5.81     12.19 o
  -6   1   3        4.68        9.29      4.64 o
  -5   1   3       17.71       23.22      2.71 o
  -4   1   3        0.17       -0.39      1.55 o
  -3   1   3     1120.63     1225.45     22.64 o
  -2   1   3     1570.94     1580.58     19.93 o
  -1   1   3      135.42      112.25      2.32 o
   0   1   3       34.61       38.90      1.35 o
   2   1   3       67.77       73.16      1.55 o
   3   1   3        0.37        2.52      0.97 o
   4   1   3        7.62        8.32      1.16 o
   5   1   3       79.66       81.28      2.90 o
   6   1   3       37.10       38.32      5.23 o
   7   1   3        0.64        3.68      5.42 o
  -6   2   3        0.64       -0.97      3.48 o
  -5   2   3        0.72       -2.32      2.32 o
  -4   2   3      185.13      207.66      6.00 o
  -3   2   3       55.38       55.93      2.13 o
  -2   2   3     1358.33     1396.53     17.81 o
  -1   2   3      198.37      165.86      2.90 o
   0   2   3      157.76      163.34      3.10 o
   1   2   3       12.87       20.13      0.97 o
   2   2   3      179.84      177.86      3.10 o
   3   2   3       16.47       14.51      0.97 o
   4   2   3      320.57      341.78      8.71 o
   5   2   3      144.03      169.53      6.19 o
   6   2   3      226.91      253.92     19.93 o
   7   2   3        2.39        1.16      5.42 o
  -6   3   3        5.95        2.90      4.06 o
  -5   3   3       72.75       65.22      5.42 o
  -4   3   3        7.81        6.97      1.94 o
  -3   3   3       18.02       12.00      1.35 o
  -2   3   3     1426.62     1577.87     19.93 o
  -1   3   3     2410.75     2234.34     29.61 o
   0   3   3     1130.24     1077.79     13.74 o
   1   3   3     1967.75     1745.09     21.48 o
   2   3   3     1034.11     1021.27     14.13 o
   3   3   3       42.00       43.54      1.94 o
   4   3   3      324.12      320.30      8.71 o
   5   3   3     1480.63     1652.38     44.90 o
   6   3   3       37.91       41.22      4.45 o
   7   3   3        8.02        1.35      7.16 o
  -6   4   3       11.72        8.13      5.03 o
  -5   4   3       37.63       26.51      4.26 o
  -4   4   3       58.93       64.45      3.10 o
  -3   4   3        0.02       -1.16      1.16 o
  -2   4   3      138.43      150.38      2.90 o
  -1   4   3        5.18        7.16      0.97 o
   0   4   3        1.74        0.19      0.58 o
   1   4   3       22.96       18.19      0.77 o
   2   4   3     1396.48     1424.79     20.90 o
   3   4   3      914.00      959.15     13.93 o
   4   4   3      255.23      247.72      6.39 o
   5   4   3       88.27       97.73      3.87 o
   6   4   3       65.27       84.77      6.97 o
   7   4   3       10.43       14.90      8.13 o
  -6   5   3        0.16       -3.87      3.87 o
  -5   5   3        7.44       14.90      4.45 o
  -4   5   3      256.73      253.53      7.74 o
  -3   5   3        0.03        1.16      1.55 o
  -2   5   3      641.16      676.40     10.06 o
  -1   5   3       27.14       35.03      1.16 o
   0   5   3      104.52      101.41      1.74 o
   1   5   3      268.13      287.20      5.23 o
   2   5   3      420.50      453.83      6.77 o
   3   5   3       36.08       35.61      1.74 o
   4   5   3        1.90        5.23      1.74 o
   5   5   3       23.99       23.03      2.32 o
   6   5   3        3.36        6.00      3.29 o
   7   5   3       13.18        0.19      6.58 o
  -6   6   3        0.31        6.39      6.00 o
  -5   6   3       22.19       18.58      4.26 o
  -4   6   3       40.04       32.32      2.32 o
  -3   6   3      149.06      162.57      4.45 o
  -2   6   3     1534.47     1563.75     30.38 o
  -1   6   3     2724.07     2759.78     35.42 o
   0   6   3      785.54      834.71     11.22 o
   1   6   3       79.89       75.09      2.90 o
   2   6   3        0.08        0.39      0.77 o
   3   6   3      258.28      273.85      6.00 o
   4   6   3       44.56       37.74      2.13 o
   5   6   3        3.15        4.26      1.94 o
   6   6   3       24.91       24.58      4.64 o
  -6   7   3       54.68       59.80     14.13 o
  -5   7   3        1.79       -0.77      3.10 o
  -4   7   3        6.71        5.42      2.71 o
  -3   7   3     1156.15     1252.93     29.03 o
  -2   7   3      599.01      643.69     12.58 o
  -1   7   3      303.03      313.14      5.81 o
   0   7   3       37.76       44.13      1.35 o
   1   7   3      309.93      313.91      6.97 o
   2   7   3        8.35        8.13      0.77 o
   3   7   3       92.17       93.09      3.10 o
   4   7   3      222.58      241.14      7.74 o
   5   7   3       17.01       16.45      2.32 o
   6   7   3       42.50       42.96      6.39 o
  -5   8   3       10.23       11.61      3.68 o
  -4   8   3        0.12        0.97      2.32 o
  -3   8   3      834.06      895.09     21.68 o
  -2   8   3       17.65       17.42      1.55 o
  -1   8   3      312.96      335.39      7.35 o
   0   8   3       31.28       30.38      1.35 o
   1   8   3     1686.37     1822.69     33.67 o
   2   8   3      605.33      609.44     20.90 o
   3   8   3        3.08        3.87      1.16 o
   4   8   3      204.09      209.98      8.90 o
   5   8   3       68.26       78.19      4.84 o
   6   8   3       30.17       31.16      7.74 o
  -5   9   3        1.85        1.74      3.48 o
  -4   9   3        6.41        6.19      2.71 o
  -3   9   3      101.76      105.48      4.06 o
  -2   9   3      100.60       91.15      3.10 o
  -1   9   3       48.67       47.03      2.32 o
   0   9   3      122.32      123.09      3.48 o
   1   9   3      300.37      303.46      8.71 o
   2   9   3       38.76       30.58      3.48 o
   3   9   3        5.63        5.61      0.97 o
   4   9   3        3.52        3.87      0.97 o
   5   9   3       12.31        8.32      2.90 o
   6   9   3       12.28       14.32      6.39 o
  -5  10   3        0.05       -5.61      5.61 o
  -4  10   3        0.25       -2.32      2.32 o
  -3  10   3       18.16       20.32      2.52 o
  -2  10   3      732.19      770.26     17.61 o
  -1  10   3       27.24       27.09      1.74 o
   0  10   3      136.58      151.15      4.45 o
   1  10   3       42.36       40.06      2.90 o
   2  10   3       44.86       44.13      2.71 o
   3  10   3      163.47      176.12      4.84 o
   4  10   3        2.22        4.26      1.16 o
   5  10   3       15.93       11.61      3.68 o
   6  10   3        0.32        3.10      5.03 o
  -5  11   3        0.78        6.58      6.39 o
  -4  11   3        0.23       -3.10      3.68 o
  -3  11   3        1.21        0.39      2.52 o
  -2  11   3        0.47       -1.35      1.35 o
  -1  11   3       10.22       12.39      1.55 o
   0  11   3       45.26       50.90      1.94 o
   1  11   3       60.16       60.38      3.48 o
   2  11   3        2.93        5.23      1.94 o
   3  11   3       97.07       95.02      6.39 o
   4  11   3        2.17        1.74      1.16 o
   5  11   3       52.15       61.74     10.84 o
   6  11   3        1.01        5.23      5.81 o
  -4  12   3        0.01       -3.29      3.29 o
  -3  12   3        0.97        7.35      3.48 o
  -2  12   3       10.67       10.84      2.13 o
  -1  12   3      131.60      130.63      5.61 o
   0  12   3      153.84      178.24      5.61 o
   1  12   3       49.73       44.32      3.48 o
   2  12   3      116.99      122.89      5.81 o
   3  12   3        2.84        0.77      2.90 o
   4  12   3       75.74       72.96      6.00 o
   5  12   3        2.78        2.90      3.10 o
  -4  13   3       10.55        8.71      4.84 o
  -3  13   3       25.48       26.51      4.84 o
  -2  13   3        2.70        4.26      2.13 o
  -1  13   3        0.46        2.71      1.35 o
   0  13   3       20.20       11.42      0.77 o
   1  13   3        0.65        0.39      2.32 o
   2  13   3        0.13        1.16      2.32 o
   3  13   3       12.20        9.68      3.10 o
   4  13   3       47.55       50.13      7.74 o
   5  13   3        1.65        7.55      9.10 o
  -3  14   3       48.36       48.00      9.29 o
  -2  14   3        3.22        0.00      3.10 o
  -1  14   3       16.13       11.22      2.32 o
   0  14   3        4.43       -0.19      4.64 o
   1  14   3        1.61       -2.90      2.90 o
   2  14   3        1.74        3.48      3.48 o
   3  14   3        1.97        0.39      3.10 o
   4  14   3       89.79       99.67     14.71 o
   5  14   3        7.29       -2.13      7.74 o
  -3  15   3       39.16       37.35      9.87 o
  -2  15   3        1.79        2.32      3.68 o
  -1  15   3       53.07       48.38      7.16 o
   0  15   3        0.44        2.13      3.68 o
   1  15   3        3.55       -0.39      3.10 o
   2  15   3        7.80       10.26      3.68 o
   3  15   3        9.24        1.94      3.87 o
   4  15   3        4.28        6.77      6.97 o
  -2  16   3        7.25       13.16      5.23 o
  -1  16   3       17.45       15.10      4.64 o
   0  16   3       17.56       15.48      4.64 o
   1  16   3       18.04       28.26      5.81 o
   2  16   3       11.53        9.68      4.06 o
   3  16   3       11.72       11.03      4.45 o
  -1  17   3       51.24       43.93     15.48 o
   0  17   3        0.04       -0.77      4.45 o
   1  17   3        5.61        2.52      4.64 o
   2  17   3        8.12        1.55      4.64 o
  -1 -15   4        9.76       13.16      4.26 o
   0 -15   4       37.60       53.03     18.97 o
   1 -15   4        0.56        3.29      3.48 o
  -2 -14   4        2.29       -7.55      7.55 o
  -1 -14   4        0.42       -1.55      2.52 o
   0 -14   4        0.37        3.29      2.52 o
   1 -14   4        0.37       -0.97      3.68 o
   2 -14   4        5.36        9.29      8.52 o
  -3 -13   4       12.11       11.22      3.68 o
  -2 -13   4        2.76        1.35      2.90 o
  -1 -13   4      103.04      112.83     14.71 o
   0 -13   4        6.03        0.77      5.61 o
   1 -13   4       15.59       10.84      3.87 o
   2 -13   4        5.36        4.06      3.48 o
  -4 -12   4       11.25        9.29      4.64 o
  -3 -12   4       22.46       23.80      4.84 o
  -2 -12   4       10.60        7.55      2.52 o
  -1 -12   4       10.39       11.81      2.32 o
   0 -12   4      392.84      459.64     27.68 o
   1 -12   4        0.75       -2.71      2.71 o
   2 -12   4       25.48       26.71      5.61 o
   3 -12   4        1.19        3.68      2.90 o
  -4 -11   4       78.74       77.99     11.61 o
  -3 -11   4        3.83       -1.55      2.13 o
  -2 -11   4        2.89        0.39      1.55 o
  -1 -11   4        4.71        4.06      0.97 o
   0 -11   4        0.24        0.39      0.97 o
   1 -11   4      171.45      189.08      8.52 o
   2 -11   4        8.06        3.10      2.32 o
   3 -11   4       36.99       36.96      6.19 o
   4 -11   4        0.69        1.74      4.45 o
  -5 -10   4       12.71       25.16      9.48 o
  -4 -10   4        0.94       -3.29      3.29 o
  -3 -10   4        4.45        2.13      1.74 o
  -2 -10   4      258.18      286.62     12.39 o
  -1 -10   4        8.27        5.61      1.35 o
   0 -10   4      343.70      397.13     11.61 o
   1 -10   4        1.51       -1.55      1.55 o
   2 -10   4        0.05       -1.55      1.94 o
   3 -10   4        0.22        3.87      2.71 o
   4 -10   4       11.73       11.22      4.26 o
   5 -10   4       17.24       30.58     16.45 o
  -5  -9   4       35.39       44.51     10.45 o
  -4  -9   4       74.32       73.16      6.00 o
  -3  -9   4      145.38      143.80      6.39 o
  -2  -9   4       56.08       48.58      2.52 o
  -1  -9   4       66.32       67.16      2.71 o
   0  -9   4      535.51      587.37     14.71 o
   1  -9   4        0.55        0.77      1.16 o
   2  -9   4       18.37       17.61      2.32 o
   3  -9   4      173.56      188.69     13.35 o
   4  -9   4       55.58       60.38      7.16 o
   5  -9   4        5.54        2.71      4.06 o
  -5  -8   4       26.87       14.13      6.00 o
  -4  -8   4        1.43        2.32      2.13 o
  -3  -8   4       34.74       41.80      2.32 o
  -2  -8   4      396.28      431.00     11.81 o
  -1  -8   4       91.70       91.73      3.10 o
   0  -8   4       26.09       24.19      1.16 o
   1  -8   4      113.49      115.15      3.68 o
   2  -8   4        0.00        0.58      1.55 o
   3  -8   4      145.57      155.02      5.81 o
   4  -8   4      121.84      150.76      9.87 o
   5  -8   4        0.44        4.84      3.87 o
  -6  -7   4        0.25       10.06      7.35 o
  -5  -7   4        9.12        5.81      3.48 o
  -4  -7   4        0.85       -0.97      2.13 o
  -3  -7   4       73.56       68.90      2.71 o
  -2  -7   4       10.75        8.52      0.97 o
  -1  -7   4        1.08        1.94      0.97 o
   0  -7   4      375.32      395.58     11.03 o
   1  -7   4      300.00      322.23      7.35 o
   2  -7   4      205.65      212.89      6.19 o
   3  -7   4        8.22        5.61      1.74 o
   4  -7   4       61.32       55.74      4.26 o
   5  -7   4       75.33       84.77      9.10 o
   6  -7   4        4.13        2.90      9.87 o
  -6  -6   4        7.48       13.93      6.39 o
  -5  -6   4        7.26        4.84      3.48 o
  -4  -6   4       16.59       13.35      1.94 o
  -3  -6   4        7.07       11.03      1.35 o
  -2  -6   4        3.82        1.35      1.16 o
  -1  -6   4       59.21       54.58      1.94 o
   0  -6   4        3.34        2.32      0.97 o
   1  -6   4        0.52        0.39      0.97 o
   2  -6   4      136.63      149.79      4.26 o
   3  -6   4      101.30       99.48      3.48 o
   4  -6   4      150.88      154.05      6.19 o
   5  -6   4       18.67       23.22      3.87 o
   6  -6   4        6.32        5.03      3.68 o
  -6  -5   4       43.45       34.84      7.74 o
  -5  -5   4        6.56       10.06      3.48 o
  -4  -5   4       44.87       47.61      2.71 o
  -3  -5   4       19.31       18.77      1.55 o
  -2  -5   4       17.48       17.61      1.35 o
  -1  -5   4      138.77      130.05      2.52 o
   0  -5   4      222.71      224.11      4.45 o
   1  -5   4       10.13        9.29      1.16 o
   2  -5   4       86.55       86.70      2.71 o
   3  -5   4       49.39       43.54      2.32 o
   4  -5   4       11.48        5.03      1.74 o
   5  -5   4       27.35       29.03      3.48 o
   6  -5   4        6.00        8.13      4.45 o
  -6  -4   4        0.89        5.42      5.03 o
  -5  -4   4       19.54       17.03      2.71 o
  -4  -4   4      171.12      165.08      5.61 o
  -3  -4   4       43.99       41.80      2.32 o
  -2  -4   4      724.38      723.23     14.71 o
  -1  -4   4     1072.56     1124.81     15.68 o
   0  -4   4      281.42      319.91      5.61 o
   1  -4   4      124.37      137.21      2.52 o
   2  -4   4      165.63      161.21      4.26 o
   3  -4   4        1.55        1.55      1.35 o
   4  -4   4       15.34       14.51      1.74 o
   5  -4   4       19.12       13.16      2.32 o
   6  -4   4        2.95        2.32      3.68 o
  -6  -3   4       32.52       30.97      6.58 o
  -5  -3   4       44.94       35.42      2.90 o
  -4  -3   4       20.79       18.97      2.13 o
  -3  -3   4        0.09        1.35      1.35 o
  -2  -3   4      122.40      126.57      2.52 o
  -1  -3   4      310.23      300.94      5.03 o
   0  -3   4     1008.62     1065.59     15.48 o
   1  -3   4       46.04       53.61      1.55 o
   2  -3   4      318.35      318.17      6.39 o
   3  -3   4       24.76       32.32      1.55 o
   4  -3   4        5.87        4.45      1.55 o
   5  -3   4       22.91       21.10      2.71 o
   6  -3   4        0.00        0.39      2.90 o
  -6  -2   4       24.00       24.00      6.00 o
  -5  -2   4        0.27       -0.19      1.74 o
  -4  -2   4      346.61      352.23      8.52 o
  -3  -2   4        4.79        3.10      1.35 o
  -2  -2   4      404.23      368.87      5.61 o
  -1  -2   4      321.85      321.65      5.42 o
   0  -2   4      402.08      389.39      6.19 o
   1  -2   4      356.78      317.78      5.03 o
   2  -2   4      231.89      267.08      4.64 o
   3  -2   4      127.91      130.83      3.29 o
   4  -2   4       66.35       66.77      2.90 o
   5  -2   4       24.66       19.35      3.10 o
   6  -2   4        0.03        2.71      2.71 o
  -6  -1   4        9.12        7.35      5.03 o
  -5  -1   4        3.60        0.19      1.55 o
  -4  -1   4       86.99       90.77      3.48 o
  -3  -1   4       24.37       23.61      1.55 o
  -2  -1   4       17.24       21.10      1.35 o
  -1  -1   4      189.30      176.50      3.29 o
   0  -1   4     2687.41     2495.80     34.26 o
   1  -1   4      878.55      812.84     10.84 o
   2  -1   4      300.72      309.85      4.64 o
   3  -1   4       23.36       24.19      1.55 o
   4  -1   4      568.12      603.05     14.90 o
   5  -1   4       40.10       40.45      2.52 o
   6  -1   4        7.74        3.48      2.52 o
   7  -1   4       12.81        8.13     13.93 o
  -6   0   4        3.03       -3.48      4.84 o
  -5   0   4        0.24        2.52      1.55 o
  -4   0   4      173.22      162.37      4.26 o
  -3   0   4        1.43        2.90      0.77 o
  -2   0   4       79.71       63.87      1.94 o
  -1   0   4     2232.32     2024.94     28.06 o
   0   0   4     1131.75     1043.34     15.10 o
   1   0   4       21.04       23.22      0.97 o
   2   0   4       41.78       46.06      1.35 o
   3   0   4       98.33       87.28      2.71 o
   4   0   4        0.03        0.19      1.55 o
   5   0   4        0.60        0.58      1.35 o
   6   0   4        0.00       -1.35      4.26 o
   7   0   4        0.90        6.19      7.93 o
  -6   1   4        1.73        3.87      4.45 o
  -5   1   4        2.30        5.03      1.74 o
  -4   1   4       28.45       27.87      2.13 o
  -3   1   4       29.96       34.84      1.74 o
  -2   1   4      722.16      777.81     11.03 o
  -1   1   4      148.29      150.18      2.90 o
   0   1   4     1551.35     1421.89     19.93 o
   1   1   4     4953.23     4394.75     49.35 o
   2   1   4     1210.61     1230.87     15.87 o
   3   1   4      114.63      122.70      2.71 o
   4   1   4       16.88       20.71      1.74 o
   5   1   4      206.97      224.89      6.77 o
   6   1   4       41.14       35.61      5.42 o
   7   1   4        2.87       17.61     13.74 o
  -6   2   4       23.37       28.06      5.23 o
  -5   2   4       55.26       48.19      4.64 o
  -4   2   4        2.28        6.00      1.74 o
  -3   2   4      116.57      121.73      3.29 o
  -2   2   4     1210.26     1281.77     17.42 o
  -1   2   4      193.27      188.89      3.29 o
   0   2   4       59.51       56.51      1.55 o
   1   2   4       97.58       82.45      1.55 o
   2   2   4      109.53      113.02      2.13 o
   3   2   4        6.62        7.74      0.97 o
   4   2   4       37.46       36.58      1.55 o
   5   2   4       60.16       53.22      3.29 o
   6   2   4        6.91        2.13      3.87 o
   7   2   4        0.25       -1.35      5.03 o
  -6   3   4       56.09       55.54      9.87 o
  -5   3   4       14.27        8.13      4.06 o
  -4   3   4        3.75        4.06      1.74 o
  -3   3   4      191.50      201.27      4.84 o
  -2   3   4      349.11      405.84      6.39 o
  -1   3   4        3.58        6.39      0.77 o
   0   3   4      276.01      274.62      4.06 o
   1   3   4      104.49      102.77      1.74 o
   2   3   4      487.73      508.60      7.55 o
   3   3   4      107.92      116.89      2.52 o
   4   3   4       57.40       63.29      2.71 o
   5   3   4      446.39      545.96     16.06 o
   6   3   4        7.99        5.61      2.71 o
   7   3   4       14.47        5.23      5.03 o
  -6   4   4       17.92       22.84      5.61 o
  -5   4   4        0.04       -3.10      3.10 o
  -4   4   4       29.11       33.09      2.32 o
  -3   4   4        2.47        4.26      1.74 o
  -2   4   4       75.53       71.03      2.13 o
  -1   4   4        0.01       -0.77      0.77 o
   0   4   4      402.28      370.81      4.84 o
   1   4   4        0.29        3.29      0.58 o
   2   4   4      289.91      336.55      5.61 o
   3   4   4       87.70       74.12      2.13 o
   4   4   4       14.57       16.45      1.55 o
   5   4   4      154.99      151.92      5.42 o
   6   4   4      791.45      929.15     60.96 o
   7   4   4        0.78        0.97      4.64 o
  -6   5   4        3.21        7.55      6.19 o
  -5   5   4        0.26       -1.74      3.29 o
  -4   5   4        4.24       -0.58      2.52 o
  -3   5   4       52.74       46.06      2.32 o
  -2   5   4      194.08      204.56      3.68 o
  -1   5   4       28.94       30.38      1.16 o
   0   5   4      326.28      319.52      4.26 o
   1   5   4      138.26      132.57      2.52 o
   2   5   4       15.01       15.29      0.97 o
   3   5   4      865.80      935.15     17.81 o
   4   5   4       65.13       61.93      2.90 o
   5   5   4        1.84        0.19      1.94 o
   6   5   4        5.97        2.52      3.48 o
   7   5   4        0.00        5.42      4.45 o
  -6   6   4       35.47       40.84      9.29 o
  -5   6   4       42.10       43.93      5.81 o
  -4   6   4        8.82        7.93      2.13 o
  -3   6   4      189.59      176.70      5.03 o
  -2   6   4      365.75      362.87      7.93 o
  -1   6   4      853.67      889.67     12.58 o
   0   6   4      446.13      484.03      6.58 o
   1   6   4      111.92      105.28      2.13 o
   2   6   4       45.89       45.87      1.35 o
   3   6   4       34.86       51.29      1.74 o
   4   6   4      410.90      454.22     11.61 o
   5   6   4       22.29       18.97      1.94 o
   6   6   4        6.44        5.42      3.29 o
   7   6   4        0.90        6.19      8.71 o
  -6   7   4        0.01       11.22      7.93 o
  -5   7   4       12.56       17.03      4.84 o
  -4   7   4       76.34       71.80      4.64 o
  -3   7   4      271.34      272.88      7.55 o
  -2   7   4      109.20      127.34      3.10 o
  -1   7   4      427.94      414.35      6.77 o
   0   7   4     1211.29     1311.57     16.84 o
   1   7   4       16.60       20.32      0.77 o
   2   7   4      204.34      209.02      4.84 o
   3   7   4       29.53       26.51      1.35 o
   4   7   4      105.10       99.28      3.68 o
   5   7   4       40.03       38.71      3.29 o
   6   7   4       13.31       18.58      5.61 o
  -5   8   4        0.00       -2.13      3.10 o
  -4   8   4       63.83       61.16      4.06 o
  -3   8   4      336.42      379.52      9.48 o
  -2   8   4      135.43      125.22      3.48 o
  -1   8   4      190.19      208.63      4.84 o
   0   8   4        2.48        1.16      0.58 o
   1   8   4      948.31     1021.47     18.39 o
   2   8   4      140.40      145.92      3.29 o
   3   8   4       36.34       34.84      1.55 o
   4   8   4        6.97       10.64      1.35 o
   5   8   4       28.43       24.19      2.71 o
   6   8   4       29.57       43.93      9.87 o
  -5   9   4       23.76       24.58      5.03 o
  -4   9   4       75.78       78.77      6.00 o
  -3   9   4       28.07       22.45      2.13 o
  -2   9   4      775.97      830.26     18.58 o
  -1   9   4       43.61       48.19      1.74 o
   0   9   4       11.87        7.74      0.97 o
   1   9   4      312.55      328.04      9.48 o
   2   9   4      138.74      132.76      5.42 o
   3   9   4        0.63        1.94      0.77 o
   4   9   4       45.15       42.19      2.13 o
   5   9   4      117.25      131.22     10.64 o
   6   9   4       14.83       11.22      5.23 o
  -5  10   4       11.82        9.68      3.87 o
  -4  10   4       14.98       18.39      4.06 o
  -3  10   4        2.44        2.71      1.74 o
  -2  10   4      286.50      333.26      9.29 o
  -1  10   4        0.58        1.16      1.35 o
   0  10   4       48.31       45.67      1.94 o
   1  10   4        4.53        4.45      1.74 o
   2  10   4      192.57      206.31      7.35 o
   3  10   4       79.53       85.74      2.52 o
   4  10   4       35.32       34.45      2.13 o
   5  10   4      148.30      151.54     13.74 o
   6  10   4        0.09        0.00      4.26 o
  -5  11   4       15.48       18.00     10.64 o
  -4  11   4        9.17        9.87      4.06 o
  -3  11   4       54.10       46.25      4.26 o
  -2  11   4       16.92       15.29      1.55 o
  -1  11   4        0.09       -0.19      1.16 o
   0  11   4       97.66       94.44      3.10 o
   1  11   4      168.74      168.37      6.58 o
   2  11   4      263.58      290.69     10.06 o
   3  11   4      789.22      930.31     40.64 o
   4  11   4        1.46        2.13      1.16 o
   5  11   4        3.84        4.84      2.90 o
   6  11   4        0.01        3.10      5.03 o
  -4  12   4       25.40       23.80      4.84 o
  -3  12   4       82.47       70.64      7.16 o
  -2  12   4       14.98       12.58      2.13 o
  -1  12   4       35.07       27.29      1.94 o
   0  12   4      188.29      196.24      6.19 o
   1  12   4        6.50        8.90      2.32 o
   2  12   4       15.61       13.55      2.52 o
   3  12   4        0.01       -0.19      2.52 o
   4  12   4       10.10        9.29      4.45 o
   5  12   4        0.43       -2.32      2.90 o
  -4  13   4        8.80        8.32      6.00 o
  -3  13   4       45.64       55.16      9.10 o
  -2  13   4       16.72       15.68      2.71 o
  -1  13   4       13.85       12.19      1.55 o
   0  13   4       34.53       20.32      0.97 o
   1  13   4       14.87       14.71      2.90 o
   2  13   4       28.01       29.22      3.68 o
   3  13   4       95.48      102.38      8.13 o
   4  13   4        0.98       -1.94      4.45 o
   5  13   4        0.61      -10.84     10.84 o
  -3  14   4       15.97        7.93      4.64 o
  -2  14   4        0.34        3.10      3.10 o
  -1  14   4        5.00        5.03      2.52 o
   0  14   4       88.08       78.38      7.74 o
   1  14   4       17.32       19.55      3.10 o
   2  14   4        2.75        3.10      3.29 o
   3  14   4        1.53       -2.71      2.71 o
   4  14   4        4.43       -0.77      5.03 o
   5  14   4        3.29        7.93     12.00 o
  -3  15   4       38.89       43.54     10.26 o
  -2  15   4        0.04       -3.68      3.68 o
  -1  15   4       16.85       17.03      3.87 o
   0  15   4        7.59        2.32      3.68 o
   1  15   4        9.83        6.58      2.71 o
   2  15   4       12.59       13.93      4.06 o
   3  15   4        4.74        9.10      3.48 o
   4  15   4        3.93        5.81      5.03 o
  -2  16   4       24.39       25.74      7.16 o
  -1  16   4        2.39        7.55      3.10 o
   0  16   4        0.01       -1.94      5.61 o
   1  16   4       35.13       33.48      5.81 o
   2  16   4       71.98       97.35     11.22 o
   3  16   4       24.59       29.03      5.81 o
  -1  17   4       14.70       15.68      9.29 o
   0  17   4       12.91        8.90      4.84 o
   1  17   4       12.57       10.26      4.64 o
   2  17   4       31.04       31.35      6.58 o
  -1 -14   5        5.63        8.71      3.68 o
   0 -14   5        6.78       11.61      6.19 o
   1 -14   5       41.33       46.25      9.10 o
   2 -14   5       30.55       37.74     12.19 o
  -3 -13   5       50.21       53.80     11.42 o
  -2 -13   5       83.00      101.60     29.03 o
  -1 -13   5        1.94       -1.16      2.13 o
   0 -13   5        3.65       -0.19      5.23 o
   1 -13   5       15.14       24.19      5.23 o
   2 -13   5       29.37       28.26      7.55 o
   3 -13   5        7.29        8.13      9.48 o
  -3 -12   5       15.54       14.51      4.26 o
  -2 -12   5        6.00       12.77      4.26 o
  -1 -12   5       74.77       69.48      9.48 o
   0 -12   5        1.35        3.10      2.90 o
   1 -12   5       12.53       10.64      3.48 o
   2 -12   5        0.17       -0.97      4.06 o
   3 -12   5       55.90       61.93     13.35 o
  -4 -11   5       10.22       15.10      4.45 o
  -3 -11   5        8.93       12.19      3.68 o
  -2 -11   5        0.28        1.74      2.13 o
  -1 -11   5       19.22       17.42      2.32 o
   0 -11   5       15.58       10.26      1.94 o
   1 -11   5      136.23      146.89      8.71 o
   2 -11   5        4.65        3.87      2.52 o
   3 -11   5        3.38        5.81      3.87 o
   4 -11   5        0.16        0.97      6.00 o
  -4 -10   5      165.70      204.95     33.48 o
  -3 -10   5       23.78       28.84      3.10 o
  -2 -10   5       99.13      101.99      5.03 o
  -1 -10   5        1.76        1.16      1.74 o
   0 -10   5      477.47      566.08     19.16 o
   1 -10   5      219.23      254.30     12.00 o
   2 -10   5        0.06       -2.52      2.52 o
   3 -10   5        7.82        4.84      2.71 o
   4 -10   5        0.89       21.48     12.00 o
  -5  -9   5        8.64       10.45      7.74 o
  -4  -9   5       12.36       10.45      4.06 o
  -3  -9   5      160.22      146.70      6.58 o
  -2  -9   5       89.25       85.35      3.48 o
  -1  -9   5      560.92      602.08     20.51 o
   0  -9   5      106.09      111.67      5.61 o
   1  -9   5      255.14      276.37      8.52 o
   2  -9   5        5.71        4.64      1.74 o
   3  -9   5        3.50        3.48      2.32 o
   4  -9   5      104.31       95.99     10.26 o
   5  -9   5        0.01        1.16     10.64 o
  -5  -8   5        1.04       -4.84      6.39 o
  -4  -8   5       33.12       30.00      3.68 o
  -3  -8   5        0.01       -1.35      1.35 o
  -2  -8   5      355.36      363.45     11.22 o
  -1  -8   5      346.51      379.52     11.03 o
   0  -8   5     1371.60     1546.14     43.74 o
   1  -8   5      212.25      228.76      6.19 o
   2  -8   5        1.72        1.16      1.35 o
   3  -8   5       77.74       78.77      5.23 o
   4  -8   5      231.65      242.30     18.77 o
   5  -8   5        6.31       23.80      5.81 o
  -5  -7   5       83.52       79.93     12.19 o
  -4  -7   5       13.28       16.84      2.52 o
  -3  -7   5      374.40      387.84     10.84 o
  -2  -7   5        0.02        0.58      1.16 o
  -1  -7   5      705.37      790.58     19.35 o
   0  -7   5      189.50      202.24      6.19 o
   1  -7   5      229.33      248.50      6.00 o
   2  -7   5       18.34       17.22      1.74 o
   3  -7   5       14.83       17.03      2.32 o
   4  -7   5      247.64      259.53     12.58 o
   5  -7   5       45.34       47.22      7.16 o
  -5  -6   5       35.87       35.22      5.61 o
  -4  -6   5       39.43       42.19      3.29 o
  -3  -6   5        8.17        7.55      1.35 o
  -2  -6   5       15.58       12.19      1.35 o
  -1  -6   5       35.76       43.93      2.13 o
   0  -6   5       64.72       65.22      2.90 o
   1  -6   5      156.82      164.70      4.06 o
   2  -6   5        5.20        5.42      1.35 o
   3  -6   5        0.21       -0.97      1.74 o
   4  -6   5       63.92       54.96      3.87 o
   5  -6   5        7.05        9.68      3.87 o
   6  -6   5        9.74       14.32      6.19 o
  -6  -5   5       44.59       40.06      8.32 o
  -5  -5   5        3.06        8.13      3.10 o
  -4  -5   5       53.45       59.80      3.68 o
  -3  -5   5       31.72       34.45      1.94 o
  -2  -5   5       45.11       38.13      1.74 o
  -1  -5   5       56.89       60.58      2.52 o
   0  -5   5      373.44      398.29     10.84 o
   1  -5   5       63.63       74.51      2.52 o
   2  -5   5       62.71       66.96      2.32 o
   3  -5   5        0.14        3.10      1.74 o
   4  -5   5       20.00       15.68      2.32 o
   5  -5   5        0.39       -3.68      3.68 o
   6  -5   5        5.66        8.52      3.87 o
  -6  -4   5        0.76        1.74      5.23 o
  -5  -4   5        0.59       -0.19      2.71 o
  -4  -4   5      339.24      340.04     10.45 o
  -3  -4   5        8.24        7.74      1.74 o
  -2  -4   5        1.59        1.94      1.16 o
  -1  -4   5      841.67      911.35     13.93 o
   0  -4   5       95.21      109.73      2.90 o
   1  -4   5     1380.01     1496.78     20.32 o
   2  -4   5      523.71      573.05     12.19 o
   3  -4   5       76.37       90.77      3.10 o
   4  -4   5        1.36       -0.19      1.55 o
   5  -4   5       66.42       71.80      6.00 o
   6  -4   5        3.94       -0.77      3.48 o
  -6  -3   5       14.25        9.48      4.64 o
  -5  -3   5       13.62       13.74      3.10 o
  -4  -3   5       43.20       43.16      2.52 o
  -3  -3   5       29.98       29.03      1.94 o
  -2  -3   5      571.40      576.34     11.81 o
  -1  -3   5     2271.51     2337.10     35.22 o
   0  -3   5      924.24     1042.18     16.26 o
   1  -3   5        0.32        4.26      0.77 o
   2  -3   5       36.63       34.84      1.55 o
   3  -3   5       12.90        9.48      1.55 o
   4  -3   5       46.94       49.16      2.32 o
   5  -3   5        0.03        0.00      2.52 o
   6  -3   5        1.76        0.58      3.10 o
  -6  -2   5        0.01        5.23      4.64 o
  -5  -2   5        0.71        1.55      2.13 o
  -4  -2   5      859.56      899.15     23.42 o
  -3  -2   5      163.09      179.99      4.45 o
  -2  -2   5      393.83      401.19      5.81 o
  -1  -2   5      250.93      233.59      4.06 o
   0  -2   5       56.01       57.87      1.55 o
   1  -2   5      220.37      231.27      3.68 o
   2  -2   5        7.68        3.87      1.16 o
   3  -2   5        2.87        2.71      0.97 o
   4  -2   5        7.04        8.71      1.55 o
   5  -2   5       14.21       16.06      2.90 o
   6  -2   5        7.50        6.39      2.90 o
  -6  -1   5       69.30       70.25     12.58 o
  -5  -1   5        3.15        1.35      2.32 o
  -4  -1   5        0.03        0.19      1.55 o
  -3  -1   5       29.49       30.58      1.74 o
  -2  -1   5        1.82        3.29      1.16 o
  -1  -1   5      215.59      198.37      3.68 o
   0  -1   5      163.97      185.79      3.48 o
   1  -1   5      247.75      236.50      3.87 o
   2  -1   5       70.41       66.77      1.74 o
   3  -1   5        7.28       11.42      0.97 o
   4  -1   5       10.04        6.00      1.74 o
   5  -1   5       44.28       40.64      3.10 o
   6  -1   5        4.99        3.29      3.10 o
  -6   0   5        5.12        4.26      6.00 o
  -5   0   5       19.91       21.10      2.90 o
  -4   0   5       27.72       24.58      1.94 o
  -3   0   5       20.17       20.71      1.55 o
  -2   0   5        2.96        7.35      1.35 o
  -1   0   5       75.88       76.45      1.94 o
   0   0   5      225.66      223.14      4.06 o
   1   0   5       66.17       64.06      1.35 o
   2   0   5       51.01       40.64      1.35 o
   3   0   5      244.23      266.69      6.58 o
   4   0   5      158.77      166.05      4.84 o
   5   0   5       13.77       13.55      1.74 o
   6   0   5        4.33        7.55      4.26 o
   7   0   5        1.51       -0.77      9.10 o
  -6   1   5        4.67        3.68      5.42 o
  -5   1   5        3.42        2.32      1.35 o
  -4   1   5       93.46       96.57      3.48 o
  -3   1   5       33.75       41.80      2.13 o
  -2   1   5       86.06       83.80      2.52 o
  -1   1   5       14.65       20.32      0.97 o
   0   1   5       43.40       33.87      1.16 o
   1   1   5     2525.50     2363.62     28.64 o
   2   1   5      510.88      567.44      8.32 o
   3   1   5      320.66      350.88      5.61 o
   4   1   5      203.56      208.82      5.03 o
   5   1   5      116.74      120.57      4.06 o
   6   1   5        9.50       19.55      8.13 o
   7   1   5        3.08        8.13     12.39 o
  -6   2   5        4.54        7.74      5.23 o
  -5   2   5       38.30       41.80      4.45 o
  -4   2   5       94.10       93.09      3.48 o
  -3   2   5       19.20       15.68      1.74 o
  -2   2   5      130.78      132.18      2.52 o
  -1   2   5       33.78       33.67      1.35 o
   0   2   5      199.41      167.79      3.10 o
   1   2   5     1231.14     1133.91     13.93 o
   2   2   5     2733.98     2745.07     30.58 o
   3   2   5      438.80      482.28      8.13 o
   4   2   5      110.98      115.15      3.48 o
   5   2   5       90.02       93.67      3.68 o
   6   2   5      130.61      140.70     12.00 o
   7   2   5       12.39        4.06     11.22 o
  -6   3   5        8.85       12.58      5.23 o
  -5   3   5        1.11        2.32      4.06 o
  -4   3   5       35.91       40.64      2.52 o
  -3   3   5       13.23        9.48      1.35 o
  -2   3   5        3.04       -1.35      1.35 o
  -1   3   5      879.72      900.12     12.39 o
   0   3   5      826.10      752.65     11.61 o
   1   3   5       99.97      104.89      1.94 o
   2   3   5      902.15      928.18     11.61 o
   3   3   5       38.36       47.03      1.55 o
   4   3   5       34.81       38.71      1.74 o
   5   3   5        4.11        0.77      2.13 o
   6   3   5       51.58       52.83      6.00 o
   7   3   5       13.73       10.26      5.42 o
  -6   4   5        2.48        2.32      4.64 o
  -5   4   5       55.41       73.35      8.13 o
  -4   4   5       89.70      100.44      4.06 o
  -3   4   5       17.91       14.51      1.74 o
  -2   4   5      316.07      312.94      5.42 o
  -1   4   5     1540.99     1598.20     19.93 o
   0   4   5       31.14       27.68      0.97 o
   1   4   5     1657.53     1550.39     18.00 o
   2   4   5     1208.38     1240.35     14.51 o
   3   4   5       69.58       89.80      2.52 o
   4   4   5        2.71        4.26      1.35 o
   5   4   5       33.41       34.84      2.71 o
   6   4   5        4.33        0.00      3.10 o
   7   4   5        0.23        7.74      5.42 o
  -6   5   5       11.23        7.74      5.81 o
  -5   5   5       26.36       22.64      5.23 o
  -4   5   5      231.14      193.15      6.77 o
  -3   5   5      132.60      144.57      4.45 o
  -2   5   5        6.53        6.00      1.16 o
  -1   5   5      162.13      165.86      3.10 o
   0   5   5      274.20      263.01      3.68 o
   1   5   5      437.13      416.10      5.42 o
   2   5   5       12.90       15.48      0.77 o
   3   5   5      443.62      477.83      9.48 o
   4   5   5       15.55       14.90      2.32 o
   5   5   5       17.63       22.84      2.71 o
   6   5   5       30.11       29.42      4.84 o
   7   5   5       32.92       23.22      6.77 o
  -6   6   5        5.21        2.13      8.32 o
  -5   6   5        3.63        3.29      4.84 o
  -4   6   5        7.05        5.61      2.71 o
  -3   6   5      116.49      117.09      3.87 o
  -2   6   5       22.40       18.77      1.35 o
  -1   6   5      734.78      751.49     11.61 o
   0   6   5        1.37        0.19      0.58 o
   1   6   5     1027.73     1025.14     13.55 o
   2   6   5       73.44       86.90      1.94 o
   3   6   5      388.28      423.84     10.64 o
   4   6   5      200.18      198.56      5.61 o
   5   6   5      171.17      185.79      8.71 o
   6   6   5       36.86       42.96      7.16 o
   7   6   5       27.39       24.00     11.42 o
  -5   7   5       39.07       53.22      8.13 o
  -4   7   5        7.07       12.00      2.32 o
  -3   7   5       41.47       41.61      2.52 o
  -2   7   5      219.58      237.27      5.81 o
  -1   7   5       98.14       97.54      2.52 o
   0   7   5       17.62       20.13      0.97 o
   1   7   5      994.51     1036.37     15.87 o
   2   7   5       16.69       21.48      1.16 o
   3   7   5       20.97       19.16      1.35 o
   4   7   5      521.55      597.63     14.51 o
   5   7   5      138.09      152.70      7.35 o
   6   7   5        0.46        4.45      3.48 o
  -5   8   5        2.50       -1.74      4.26 o
  -4   8   5      140.24      145.92      8.13 o
  -3   8   5      125.86      123.28      4.45 o
  -2   8   5     1428.00     1525.04     36.96 o
  -1   8   5      165.11      184.63      4.45 o
   0   8   5        5.03        3.87      0.77 o
   1   8   5      139.68      147.09      3.68 o
   2   8   5        9.57       10.64      0.77 o
   3   8   5       32.74       30.77      1.74 o
   4   8   5      219.07      237.66      6.97 o
   5   8   5      131.27      134.51      7.16 o
   6   8   5       40.41       56.90     11.42 o
  -5   9   5        8.82        8.52      4.84 o
  -4   9   5       38.78       35.22      4.06 o
  -3   9   5       27.38       22.84      2.32 o
  -2   9   5     1142.72     1254.29     27.48 o
  -1   9   5       93.53      109.35      3.29 o
   0   9   5        1.22        2.52      0.77 o
   1   9   5       99.75      103.15      4.45 o
   2   9   5      304.35      319.72     10.64 o
   3   9   5        2.15        2.32      1.16 o
   4   9   5       29.00       25.74      1.55 o
   5   9   5       31.07       25.93      3.10 o
   6   9   5        7.16        8.32      5.23 o
  -5  10   5      143.23      195.08     27.29 o
  -4  10   5       12.39       13.93      3.87 o
  -3  10   5      352.74      379.13     17.81 o
  -2  10   5     1530.59     1737.73     41.61 o
  -1  10   5       64.46       64.06      3.10 o
   0  10   5       54.79       56.32      2.71 o
   1  10   5       17.00       14.51      2.13 o
   2  10   5      525.78      552.34     17.42 o
   3  10   5      232.40      253.72      6.39 o
   4  10   5        8.82        6.77      1.55 o
   5  10   5        0.07        3.48      2.71 o
   6  10   5        0.24        2.13      5.23 o
  -4  11   5        1.57       -2.13      4.06 o
  -3  11   5        2.16        4.64      2.32 o
  -2  11   5        7.35        4.06      1.55 o
  -1  11   5        2.45        1.55      0.97 o
   0  11   5       36.35       25.74      1.94 o
   1  11   5        7.21        3.87      2.32 o
   2  11   5      143.71      147.28      6.00 o
   3  11   5       63.76       53.80      4.06 o
   4  11   5       36.32       36.58      2.32 o
   5  11   5      105.71      134.51     20.90 o
   6  11   5      205.13      230.50     44.51 o
  -4  12   5       38.21       37.55      6.58 o
  -3  12   5       42.83       37.55      5.03 o
  -2  12   5       10.13       11.81      1.94 o
  -1  12   5       67.41       52.45      3.10 o
   0  12   5      138.02      125.41      4.26 o
   1  12   5       38.97       33.48      3.10 o
   2  12   5       19.13       23.42      3.10 o
   3  12   5       31.23       27.48      3.48 o
   4  12   5       15.85       23.61      4.84 o
   5  12   5        0.37        0.97      2.90 o
  -4  13   5        0.20        6.58      5.42 o
  -3  13   5      241.21      275.01     37.16 o
  -2  13   5       42.24       31.93      3.87 o
  -1  13   5        0.96        1.16      1.55 o
   0  13   5        5.40        5.42      0.77 o
   1  13   5       98.02      102.57      5.23 o
   2  13   5        5.48        8.13      2.52 o
   3  13   5      335.34      379.91     19.93 o
   4  13   5        6.69        4.26      3.68 o
   5  13   5        0.03        6.39      7.93 o
  -3  14   5       19.89       21.68      5.81 o
  -2  14   5        3.74        2.32      3.10 o
  -1  14   5      115.02      115.73      8.71 o
   0  14   5       21.03       22.26      4.26 o
   1  14   5        1.09       -1.16      2.52 o
   2  14   5        0.72       -1.16      2.71 o
   3  14   5       16.68       15.29      3.29 o
   4  14   5        1.60       -2.71      4.84 o
   5  14   5        1.86        0.58      6.97 o
  -3  15   5        4.63       10.45      6.19 o
  -2  15   5       20.03       17.22      5.23 o
  -1  15   5        4.25        2.13      2.13 o
   0  15   5      128.98      133.54     12.97 o
   1  15   5       24.05       35.42      4.26 o
   2  15   5        3.78        7.74      3.29 o
   3  15   5       13.16        6.58      3.48 o
   4  15   5        2.03       -1.55      5.42 o
  -2  16   5        6.37        6.58      4.84 o
  -1  16   5        2.17        2.71      2.90 o
   0  16   5       32.49       36.77      7.74 o
   1  16   5        1.84        1.16      3.29 o
   2  16   5        9.44        7.35      4.45 o
   3  16   5        0.06        6.77      4.26 o
   4  16   5        2.39        2.32     13.74 o
  -1  17   5        1.17       -3.29      6.19 o
   0  17   5        3.81       10.64      6.58 o
   1  17   5        0.30       -2.13      4.26 o
   2  17   5       10.43       17.22      4.84 o
   3  17   5       14.37        6.39      6.39 o
  -1 -14   6        8.64       12.97      5.23 o
   0 -14   6       31.24       44.51     15.87 o
   1 -14   6        4.09        7.16      4.06 o
  -2 -13   6        0.98       -2.32      3.68 o
  -1 -13   6       38.62       39.29      9.29 o
   0 -13   6      103.69      115.73     16.64 o
   1 -13   6       36.84       41.22      8.13 o
   2 -13   6        0.34        9.10      5.61 o
  -3 -12   6        7.99        4.06      3.48 o
  -2 -12   6        0.03        0.77      2.52 o
  -1 -12   6       49.79       57.09     10.45 o
   0 -12   6        9.69        8.13      3.48 o
   1 -12   6        9.59       11.22      3.87 o
   2 -12   6        0.51        0.58      3.68 o
   3 -12   6        6.36        4.06      5.42 o
  -4 -11   6        1.64       13.16      7.35 o
  -3 -11   6        1.25        2.71      3.48 o
  -2 -11   6        7.83        9.29      4.26 o
  -1 -11   6        1.39       -6.39      6.39 o
   0 -11   6       53.20       65.99      5.42 o
   1 -11   6       11.85       11.03      3.10 o
   2 -11   6       27.47       23.80      4.64 o
   3 -11   6        4.47        8.32      5.03 o
  -4 -10   6       39.80       57.48     12.58 o
  -3 -10   6       28.86       29.61      5.03 o
  -2 -10   6        0.05       -0.97      2.13 o
  -1 -10   6        8.61        7.35      1.74 o
   0 -10   6      568.33      650.27     32.13 o
   1 -10   6       21.36       16.26      2.32 o
   2 -10   6       16.77       15.48      2.71 o
   3 -10   6       89.08      112.25     14.90 o
   4 -10   6        4.00       -3.29      5.42 o
  -4  -9   6       35.47       50.90     13.35 o
  -3  -9   6      168.56      191.60     12.39 o
  -2  -9   6       27.49       30.00      2.90 o
  -1  -9   6       86.70       79.93      3.68 o
   0  -9   6       26.42       27.87      2.71 o
   1  -9   6       21.88       20.90      2.13 o
   2  -9   6        1.94        0.39      1.74 o
   3  -9   6        1.30        1.94      2.71 o
   4  -9   6       61.09       84.38     12.97 o
   5  -9   6      134.84      105.86     31.35 o
  -5  -8   6        7.60        5.42      5.23 o
  -4  -8   6       13.53       10.84      3.29 o
  -3  -8   6       94.20       85.54      4.26 o
  -2  -8   6      184.14      194.89      7.35 o
  -1  -8   6       96.28      105.67      4.45 o
   0  -8   6      132.12      139.15      5.42 o
   1  -8   6       18.02       15.10      1.94 o
   2  -8   6       14.09       15.48      1.74 o
   3  -8   6       47.13       46.64      4.06 o
   4  -8   6      155.31      177.66     17.42 o
   5  -8   6       64.23       69.48     12.58 o
  -5  -7   6       21.35       15.29      5.81 o
  -4  -7   6        5.54       -0.97      2.32 o
  -3  -7   6        1.86        0.77      1.35 o
  -2  -7   6       29.73       24.97      1.74 o
  -1  -7   6        9.84       10.45      1.74 o
   0  -7   6        0.00        0.97      1.74 o
   1  -7   6      331.40      325.72      9.10 o
   2  -7   6        5.85        4.26      1.35 o
   3  -7   6        2.05        3.10      1.94 o
   4  -7   6       42.93       48.38      4.26 o
   5  -7   6       34.46       34.45      5.23 o
  -5  -6   6       19.77       24.97      6.39 o
  -4  -6   6        0.00        3.68      2.32 o
  -3  -6   6      499.85      544.41     14.90 o
  -2  -6   6      769.18      810.71     20.71 o
  -1  -6   6       66.77       62.32      2.90 o
   0  -6   6       51.47       51.87      2.52 o
   1  -6   6      237.72      252.75      6.39 o
   2  -6   6      185.27      211.92      5.81 o
   3  -6   6       18.47       18.19      2.32 o
   4  -6   6      144.63      175.15      9.10 o
   5  -6   6      153.74      168.57     18.77 o
   6  -6   6       16.19       24.58      8.71 o
  -5  -5   6        1.84        1.74      4.84 o
  -4  -5   6       50.18       54.00      3.87 o
  -3  -5   6      249.11      244.43      6.97 o
  -2  -5   6      197.84      207.85      6.58 o
  -1  -5   6       63.00       49.54      2.32 o
   0  -5   6        1.43        3.48      1.35 o
   1  -5   6        0.02        0.00      0.77 o
   2  -5   6      202.16      226.05      5.23 o
   3  -5   6        0.49        2.13      1.55 o
   4  -5   6        0.59       -2.13      2.13 o
   5  -5   6      263.93      307.14     32.90 o
   6  -5   6        0.01        4.06      3.87 o
  -6  -4   6        1.48        4.64      6.77 o
  -5  -4   6       50.75       49.74      7.93 o
  -4  -4   6       54.92       54.19      3.68 o
  -3  -4   6      169.87      172.05      5.23 o
  -2  -4   6      354.17      353.78      9.10 o
  -1  -4   6       13.01       18.77      1.16 o
   0  -4   6       68.08       68.32      2.71 o
   1  -4   6      241.51      271.53      5.61 o
   2  -4   6       13.95       13.16      1.16 o
   3  -4   6       23.14       22.45      2.32 o
   4  -4   6        9.11        3.68      1.94 o
   5  -4   6       20.50       23.42      3.68 o
   6  -4   6       44.17       39.48      6.19 o
  -6  -3   6        2.11       -0.39      5.61 o
  -5  -3   6        7.68       13.93      4.45 o
  -4  -3   6      142.80      129.09      5.42 o
  -3  -3   6      137.32      149.60      4.84 o
  -2  -3   6       40.85       39.87      2.32 o
  -1  -3   6        5.70        6.39      0.97 o
   0  -3   6      663.47      719.17     11.81 o
   1  -3   6       75.24       82.25      1.94 o
   2  -3   6       99.28      114.96      3.48 o
   3  -3   6       59.32       49.93      2.32 o
   4  -3   6      211.81      228.18      7.16 o
   5  -3   6        9.23       11.61      2.52 o
   6  -3   6        0.86        4.64      3.68 o
  -6  -2   6        0.01        1.35      5.23 o
  -5  -2   6        4.15        5.42      2.71 o
  -4  -2   6       40.31       40.84      2.32 o
  -3  -2   6      180.86      189.28      5.23 o
  -2  -2   6      282.47      311.78      6.77 o
  -1  -2   6      911.13      924.12     13.93 o
   0  -2   6      769.18      914.83     13.35 o
   1  -2   6      568.50      597.44      8.71 o
   2  -2   6      289.30      308.10      5.23 o
   3  -2   6       51.40       54.19      2.32 o
   4  -2   6       55.14       58.06      2.52 o
   5  -2   6        5.25        9.29      1.94 o
   6  -2   6        0.31        2.13      3.48 o
  -6  -1   6       29.57       41.80     11.03 o
  -5  -1   6       17.35       12.58      3.10 o
  -4  -1   6       55.52       53.03      2.71 o
  -3  -1   6      342.89      368.87      9.68 o
  -2  -1   6     1088.66     1135.07     23.61 o
  -1  -1   6       52.73       55.54      1.74 o
   0  -1   6     3145.32     3243.81     44.51 o
   1  -1   6     1060.79     1095.40     15.10 o
   2  -1   6       54.38       46.64      1.55 o
   3  -1   6       29.53       29.03      1.74 o
   4  -1   6       44.71       37.74      1.94 o
   5  -1   6        0.17       -0.39      2.13 o
   6  -1   6       10.77        8.52      3.29 o
  -6   0   6        0.07       13.93      7.74 o
  -5   0   6      140.51      158.12     12.97 o
  -4   0   6      132.46      148.05      5.03 o
  -3   0   6      122.00      114.57      3.68 o
  -2   0   6        5.22        3.87      1.35 o
  -1   0   6      640.52      678.72     10.26 o
   0   0   6      445.26      486.15      7.35 o
   1   0   6       62.52       64.83      1.74 o
   2   0   6      808.39      788.45     11.03 o
   3   0   6      141.02      148.44      3.68 o
   4   0   6      254.86      244.24      6.58 o
   5   0   6       65.84       63.87      3.48 o
   6   0   6        4.73        3.10      4.06 o
   7   0   6        0.06       23.61     15.10 o
  -6   1   6       32.66       40.45     11.61 o
  -5   1   6        3.13        5.23      3.48 o
  -4   1   6        0.51        3.68      1.74 o
  -3   1   6      383.62      411.26      9.29 o
  -2   1   6      153.10      156.57      3.48 o
  -1   1   6      179.34      174.95      3.48 o
   0   1   6      128.68      138.38      2.90 o
   1   1   6     2194.55     2141.64     26.51 o
   2   1   6       29.89       41.61      1.35 o
   3   1   6      568.94      553.89     11.42 o
   4   1   6       25.80       25.74      1.94 o
   5   1   6      103.58      107.99      4.45 o
   6   1   6       11.17       15.10      5.23 o
   7   1   6       48.48       44.51     16.26 o
  -6   2   6        1.70        2.13      5.61 o
  -5   2   6        1.09        1.16      2.71 o
  -4   2   6       26.31       27.87      2.32 o
  -3   2   6       28.87       26.32      1.94 o
  -2   2   6        9.51       11.61      1.35 o
  -1   2   6       65.41       85.35      2.52 o
   0   2   6       11.72       12.77      0.97 o
   1   2   6      361.71      368.49      5.03 o
   2   2   6     1804.63     1791.15     21.48 o
   3   2   6        5.40        4.06      1.16 o
   4   2   6      104.30      100.64      3.48 o
   5   2   6       50.63       48.00      2.52 o
   6   2   6       48.09       50.32      6.77 o
   7   2   6        3.21        1.16     11.61 o
  -6   3   6       23.12       27.68      9.68 o
  -5   3   6        2.50        4.06      3.10 o
  -4   3   6       19.95       10.26      1.74 o
  -3   3   6       15.67       14.71      1.35 o
  -2   3   6        8.05        7.74      0.97 o
  -1   3   6      321.82      315.65      5.42 o
   0   3   6       19.22       17.61      0.97 o
   1   3   6      791.60      792.90     10.64 o
   2   3   6       17.12       24.19      1.16 o
   3   3   6      124.34      129.28      3.87 o
   4   3   6        4.68        6.19      1.55 o
   5   3   6       11.99       12.00      2.32 o
   6   3   6       33.83       30.38      5.42 o
   7   3   6       49.23       33.67     15.48 o
  -6   4   6        0.85       -2.90      4.84 o
  -5   4   6        1.72        1.35      3.68 o
  -4   4   6        0.35       -1.35      1.74 o
  -3   4   6       94.10       95.41      3.48 o
  -2   4   6      294.04      303.07      6.39 o
  -1   4   6      373.73      401.97      6.39 o
   0   4   6       72.28       71.99      1.94 o
   1   4   6        3.09        4.84      0.77 o
   2   4   6       83.73      115.93      2.13 o
   3   4   6        2.82        4.06      1.16 o
   4   4   6        2.52        2.52      1.16 o
   5   4   6       23.50       22.64      2.52 o
   6   4   6       45.37       47.03      6.39 o
   7   4   6       16.13        8.71      6.00 o
  -6   5   6        1.67        7.16      7.74 o
  -5   5   6       46.09       42.58      7.93 o
  -4   5   6      204.38      171.66      6.77 o
  -3   5   6        3.87        0.58      1.35 o
  -2   5   6       94.00      111.28      3.29 o
  -1   5   6       35.96       33.67      1.35 o
   0   5   6       14.98       15.87      0.77 o
   1   5   6      217.43      235.92      3.87 o
   2   5   6      830.84      877.48     11.61 o
   3   5   6       49.93       63.29      2.13 o
   4   5   6      284.48      310.81      8.71 o
   5   5   6        3.75        2.32      1.74 o
   6   5   6       12.97       13.74      3.48 o
  -5   6   6       50.60       39.48      7.55 o
  -4   6   6      244.25      240.95     12.97 o
  -3   6   6        0.08       -1.55      1.74 o
  -2   6   6      127.69      120.38      3.29 o
  -1   6   6        1.49        3.68      0.97 o
   0   6   6       50.02       41.80      1.35 o
   1   6   6      107.36      103.54      1.94 o
   2   6   6       35.83       40.25      1.35 o
   3   6   6        2.71        3.10      0.97 o
   4   6   6      452.82      492.73     11.81 o
   5   6   6       69.11       78.19      5.42 o
   6   6   6        2.53        5.81      4.06 o
  -5   7   6        2.16        6.77      3.68 o
  -4   7   6       36.14       40.25      3.87 o
  -3   7   6        0.68       -1.55      1.94 o
  -2   7   6      266.62      297.85      6.58 o
  -1   7   6       60.25       62.51      1.94 o
   0   7   6       83.53       89.22      1.94 o
   1   7   6      140.35      126.38      2.52 o
   2   7   6        3.15        5.61      0.77 o
   3   7   6       18.13       15.87      1.55 o
   4   7   6        2.62        4.06      1.55 o
   5   7   6       77.26       75.48      4.26 o
   6   7   6        0.20        4.64      3.29 o
  -5   8   6      145.90      166.83     23.03 o
  -4   8   6        2.27        4.06      2.52 o
  -3   8   6       41.72       38.71      2.52 o
  -2   8   6      193.60      203.79      5.23 o
  -1   8   6       18.45       20.13      1.35 o
   0   8   6      162.47      185.02      4.26 o
   1   8   6      135.88      135.47      3.68 o
   2   8   6       45.01       44.71      1.55 o
   3   8   6      155.66      158.31      4.45 o
   4   8   6        7.33        7.16      1.16 o
   5   8   6        6.43        4.84      2.32 o
   6   8   6        0.34        2.71      5.42 o
  -5   9   6       10.82       25.55      6.97 o
  -4   9   6        0.59        0.39      3.10 o
  -3   9   6       38.01       36.38      2.52 o
  -2   9   6       11.40       12.00      1.55 o
  -1   9   6      144.70      138.38      3.68 o
   0   9   6       13.27       11.03      1.16 o
   1   9   6      206.91      193.53      4.64 o
   2   9   6      180.42      193.34      4.84 o
   3   9   6      651.03      695.56     17.81 o
   4   9   6      128.01      135.28      4.45 o
   5   9   6       11.53        9.29      2.32 o
   6   9   6       32.26       30.00      6.97 o
  -5  10   6        5.42       -3.10      7.16 o
  -4  10   6        2.48        2.52      3.48 o
  -3  10   6      285.27      302.49     14.51 o
  -2  10   6       31.20       26.51      2.13 o
  -1  10   6      194.79      205.53      5.23 o
   0  10   6        0.09        0.19      0.97 o
   1  10   6       42.84       44.13      1.74 o
   2  10   6      389.88      404.68     13.35 o
   3  10   6      264.25      272.69      7.55 o
   4  10   6      179.20      184.24      8.90 o
   5  10   6        4.09        0.58      3.68 o
   6  10   6       42.76       42.38      9.68 o
  -4  11   6       13.23        6.97      3.87 o
  -3  11   6        0.10       -0.19      2.32 o
  -2  11   6       10.81        8.32      1.94 o
  -1  11   6        2.15        2.13      1.35 o
   0  11   6       90.09       56.71      2.13 o
   1  11   6        5.18       -0.58      2.71 o
   2  11   6       89.68       94.06      4.64 o
   3  11   6      510.80      567.05     22.26 o
   4  11   6       23.77       21.87      1.74 o
   5  11   6        0.00        0.39      2.71 o
   6  11   6       20.02       19.16      6.39 o
  -4  12   6        1.66        8.13      4.26 o
  -3  12   6       65.47       65.80      7.55 o
  -2  12   6        4.91        2.32      1.74 o
  -1  12   6       62.30       50.32      2.52 o
   0  12   6        0.34        2.71      0.77 o
   1  12   6        0.96        1.35      1.74 o
   2  12   6       13.46       12.58      2.71 o
   3  12   6      224.82      247.72     14.90 o
   4  12   6       88.66       87.09      6.39 o
   5  12   6       30.49       39.48      7.55 o
  -4  13   6       96.95       81.09     16.84 o
  -3  13   6      165.21      161.02     22.06 o
  -2  13   6       18.11       12.77      2.71 o
  -1  13   6       55.11       57.29      3.29 o
   0  13   6      148.16      142.25      6.39 o
   1  13   6       16.17        8.32      2.71 o
   2  13   6        2.41        0.77      1.94 o
   3  13   6       11.88       12.39      2.90 o
   4  13   6        0.02       -1.55      3.87 o
   5  13   6       12.38       14.51      6.58 o
  -3  14   6        2.83        4.64      4.64 o
  -2  14   6       14.90       15.29      4.06 o
  -1  14   6       10.54        9.87      2.32 o
   0  14   6        0.47        1.55      0.77 o
   1  14   6       30.21       26.71      3.87 o
   2  14   6        0.67       -1.35      3.10 o
   3  14   6        0.30        0.19      2.71 o
   4  14   6       51.33       64.25     10.06 o
   5  14   6       26.20       18.58      9.68 o
  -3  15   6        2.10        9.48      5.61 o
  -2  15   6      229.41      323.20     43.54 o
  -1  15   6       39.61       50.13      7.74 o
   0  15   6       15.75       21.10      5.61 o
   1  15   6        1.52       -0.39      3.10 o
   2  15   6        0.55        1.94      3.10 o
   3  15   6        1.83        4.45      3.48 o
   4  15   6        9.05       16.06      5.61 o
  -2  16   6      120.50      153.47     30.19 o
  -1  16   6        5.51        3.48      2.90 o
   0  16   6        7.23       19.35      5.23 o
   1  16   6        4.12       -0.97      3.10 o
   2  16   6        5.84        5.42      3.48 o
   3  16   6       15.52       19.55      4.64 o
   4  16   6        0.23       -2.90      5.81 o
  -1  17   6        2.49       -5.23      6.19 o
   0  17   6        1.92       -2.90      5.81 o
   1  17   6       14.36       18.19      4.26 o
   2  17   6       46.25       55.74      8.52 o
   3  17   6       21.78       30.00      7.74 o
  -1 -13   7        9.01        9.29      6.39 o
   0 -13   7        0.16       -2.71      4.06 o
   1 -13   7       24.73       24.19      7.93 o
  -2 -12   7       11.50        9.48      4.45 o
  -1 -12   7       33.13       33.29      7.16 o
   0 -12   7       67.12       78.19     11.81 o
   1 -12   7       49.33       48.77      7.93 o
   2 -12   7        5.51        2.52      3.68 o
  -3 -11   7       31.85       19.93      4.64 o
  -2 -11   7       12.20       17.81      4.84 o
  -1 -11   7        7.14        4.45      4.06 o
   0 -11   7       68.74       77.03      9.29 o
   1 -11   7      209.77      224.69     24.39 o
   2 -11   7       26.01       27.29      4.84 o
   3 -11   7        6.03        7.55      5.03 o
  -4 -10   7       44.41       49.74     16.45 o
  -3 -10   7       18.86       11.03      4.26 o
  -2 -10   7       24.55       34.26      5.81 o
  -1 -10   7        8.30        7.16      2.71 o
   0 -10   7       68.10       74.32      6.97 o
   1 -10   7        6.22        4.06      2.13 o
   2 -10   7       48.79       50.71      6.00 o
   3 -10   7       11.95       12.39      3.68 o
   4 -10   7       54.37       59.22     13.35 o
  -4  -9   7        4.15        9.29      5.03 o
  -3  -9   7      112.87      117.47     12.00 o
  -2  -9   7        0.17       -2.13      2.52 o
  -1  -9   7        0.07        1.35      1.74 o
   0  -9   7        0.41        0.00      1.94 o
   1  -9   7       21.91       24.58      2.71 o
   2  -9   7        7.65       11.22      2.13 o
   3  -9   7        4.00        6.97      3.10 o
   4  -9   7       29.61       24.97      5.81 o
  -4  -8   7       32.32       12.58      5.81 o
  -3  -8   7      108.16      100.83      6.97 o
  -2  -8   7        4.39        2.71      1.74 o
  -1  -8   7       12.78        8.52      2.32 o
   0  -8   7        7.53        6.00      1.74 o
   1  -8   7      346.91      396.16     12.19 o
   2  -8   7        3.53        0.77      1.74 o
   3  -8   7       34.59       28.06      3.48 o
   4  -8   7        4.73        2.32      5.23 o
   5  -8   7        9.10       13.74     10.45 o
  -5  -7   7        0.88        7.55      6.39 o
  -4  -7   7       45.75       40.64      6.97 o
  -3  -7   7        0.11        0.58      1.74 o
  -2  -7   7        0.23        1.74      1.94 o
  -1  -7   7       14.53        9.87      1.94 o
   0  -7   7       18.63       13.16      1.94 o
   1  -7   7       22.26       26.13      1.94 o
   2  -7   7        0.06        1.55      1.35 o
   3  -7   7       36.08       42.00      3.68 o
   4  -7   7       75.50       75.67      8.13 o
   5  -7   7      254.85      328.43     42.96 o
  -5  -6   7        5.42        9.48      5.61 o
  -4  -6   7       32.37       37.55      4.26 o
  -3  -6   7       33.30       35.42      2.71 o
  -2  -6   7      530.29      552.54     15.87 o
  -1  -6   7       87.40       85.54      3.48 o
   0  -6   7       56.60       57.09      2.90 o
   1  -6   7      129.25      121.15      4.26 o
   2  -6   7      421.97      459.06     12.19 o
   3  -6   7      171.44      186.76      6.39 o
   4  -6   7       48.82       49.54      4.64 o
   5  -6   7        0.02       -0.19      3.87 o
  -5  -5   7       13.01       10.26      4.45 o
  -4  -5   7        8.88        7.93      2.32 o
  -3  -5   7      265.60      274.04      8.52 o
  -2  -5   7      273.94      290.11      8.13 o
  -1  -5   7      128.10      132.96      4.26 o
   0  -5   7        0.21        0.39      1.16 o
   1  -5   7       16.31       12.00      1.94 o
   2  -5   7      233.29      231.85      6.00 o
   3  -5   7      108.60      115.73      4.26 o
   4  -5   7      107.79      111.28      6.58 o
   5  -5   7       90.30      119.99     15.68 o
   6  -5   7       17.93       18.97      7.35 o
  -5  -4   7        0.11       -0.77      5.61 o
  -4  -4   7       11.67       13.74      2.90 o
  -3  -4   7       86.28       79.35      3.48 o
  -2  -4   7      113.16      120.18      4.45 o
  -1  -4   7      253.78      279.46      6.97 o
   0  -4   7       49.21       45.67      2.13 o
   1  -4   7       74.83       79.15      2.52 o
   2  -4   7        0.12        0.97      1.16 o
   3  -4   7        4.18        5.81      1.74 o
   4  -4   7        0.68        1.74      1.94 o
   5  -4   7       44.79       40.06      5.03 o
   6  -4   7       29.72       41.22      7.35 o
  -5  -3   7        6.98        2.52      6.19 o
  -4  -3   7       69.80       67.54      4.84 o
  -3  -3   7      213.15      225.27      7.35 o
  -2  -3   7       23.88       22.06      1.94 o
  -1  -3   7      144.15      150.38      4.06 o
   0  -3   7      390.43      450.93      9.29 o
   1  -3   7        2.18        1.94      0.97 o
   2  -3   7        0.00        2.13      0.97 o
   3  -3   7       78.22       86.12      3.10 o
   4  -3   7        6.70        6.39      1.94 o
   5  -3   7        0.51        2.71      3.10 o
   6  -3   7        0.01        2.71      2.90 o
  -6  -2   7       13.51        6.97     11.03 o
  -5  -2   7       10.92        6.97      3.48 o
  -4  -2   7       32.83       30.77      2.90 o
  -3  -2   7      882.91      962.83     23.61 o
  -2  -2   7      350.96      341.97      7.35 o
  -1  -2   7      354.87      370.81      7.93 o
   0  -2   7        6.02        5.42      0.97 o
   1  -2   7      224.24      235.53      4.26 o
   2  -2   7       50.84       59.03      2.13 o
   3  -2   7        8.90        5.61      1.55 o
   4  -2   7        4.65        3.29      2.13 o
   5  -2   7        8.57       11.81      2.52 o
   6  -2   7        0.03        0.39      3.10 o
  -6  -1   7        0.70        8.13     10.84 o
  -5  -1   7        6.40        6.58      3.87 o
  -4  -1   7        0.91        1.55      1.94 o
  -3  -1   7      913.49      952.96     23.22 o
  -2  -1   7      402.66      413.77      9.48 o
  -1  -1   7       52.19       46.06      1.74 o
   0  -1   7      201.76      199.34      4.06 o
   1  -1   7       41.35       50.51      1.55 o
   2  -1   7       33.34       48.00      1.74 o
   3  -1   7      126.83      127.34      4.06 o
   4  -1   7       39.63       38.32      2.32 o
   5  -1   7       20.62       20.51      1.94 o
   6  -1   7        9.03        6.39      4.84 o
  -6   0   7       93.20       97.93     30.19 o
  -5   0   7        2.12        4.26      3.29 o
  -4   0   7       45.60       45.29      3.10 o
  -3   0   7        4.87        2.71      1.55 o
  -2   0   7      254.85      265.33      6.39 o
  -1   0   7      606.56      611.37      9.48 o
   0   0   7     1583.51     1676.58     24.19 o
   1   0   7      307.58      321.46      4.84 o
   2   0   7     1255.53     1305.38     17.42 o
   3   0   7       24.74       26.13      1.74 o
   4   0   7        0.01        2.13      1.55 o
   5   0   7       11.64       11.03      1.55 o
   6   0   7        1.50       -4.64      4.64 o
  -6   1   7        8.30       11.22     10.84 o
  -5   1   7        4.64       -2.71      3.48 o
  -4   1   7       37.79       38.51      2.52 o
  -3   1   7      148.15      135.86      4.26 o
  -2   1   7       52.12       56.32      2.32 o
  -1   1   7        0.77        0.19      1.16 o
   0   1   7        0.86        3.68      0.97 o
   1   1   7        1.26        3.68      0.77 o
   2   1   7       50.75       55.16      1.55 o
   3   1   7       46.40       56.12      2.13 o
   4   1   7       41.71       44.32      2.32 o
   5   1   7      103.24       99.67      5.23 o
   6   1   7        0.02       -4.06      4.06 o
   7   1   7        5.53        9.29     10.26 o
  -6   2   7       24.19       28.45      8.90 o
  -5   2   7        0.08       -0.97      2.90 o
  -4   2   7       24.70       22.84      2.13 o
  -3   2   7      176.96      181.15      5.42 o
  -2   2   7        7.26        6.58      1.35 o
  -1   2   7      315.23      331.72      6.00 o
   0   2   7       67.42       63.48      1.74 o
   1   2   7       90.49       98.51      2.13 o
   2   2   7      276.33      261.66      3.87 o
   3   2   7       13.56       11.61      1.94 o
   4   2   7      153.51      151.15      4.64 o
   5   2   7      200.26      209.21     10.26 o
   6   2   7        3.95       -0.19      4.26 o
   7   2   7        0.28       -3.68      7.35 o
  -6   3   7        7.21        8.52      6.39 o
  -5   3   7       13.48       10.84      3.48 o
  -4   3   7       80.62       63.29      3.29 o
  -3   3   7       18.36       11.42      1.74 o
  -2   3   7        6.65        9.10      1.55 o
  -1   3   7      521.02      526.41      8.52 o
   0   3   7      221.72      223.72      4.45 o
   1   3   7      144.42      159.66      2.71 o
   2   3   7      714.45      696.14      8.90 o
   3   3   7       14.94       20.13      1.35 o
   4   3   7      155.83      179.02      5.03 o
   5   3   7       17.88       15.68      2.32 o
   6   3   7        0.45       -0.77      3.29 o
   7   3   7       26.98       22.84     11.22 o
  -6   4   7        4.45        0.58      9.10 o
  -5   4   7        0.09        0.77      3.68 o
  -4   4   7       49.56       26.71      2.52 o
  -3   4   7        0.31       -0.77      1.35 o
  -2   4   7       27.01       27.48      1.55 o
  -1   4   7      668.78      696.72     10.64 o
   0   4   7        0.61        2.71      0.97 o
   1   4   7       15.05       12.77      0.77 o
   2   4   7     1332.62     1482.66     19.93 o
   3   4   7        8.18       10.64      1.16 o
   4   4   7       10.91       15.29      2.13 o
   5   4   7        0.62       -0.58      2.90 o
   6   4   7        2.78        0.77      3.10 o
   7   4   7        0.28       22.26     14.51 o
  -5   5   7        7.00        3.29      4.06 o
  -4   5   7       10.63        6.19      2.13 o
  -3   5   7       13.58       14.51      1.55 o
  -2   5   7       48.17       48.58      2.13 o
  -1   5   7       71.79       77.22      1.94 o
   0   5   7      108.63      105.67      2.52 o
   1   5   7      155.29      177.28      3.10 o
   2   5   7      302.87      302.88      4.64 o
   3   5   7      404.63      441.64      8.13 o
   4   5   7      181.67      201.66      5.42 o
   5   5   7        1.18       -1.74      2.13 o
   6   5   7       16.95       13.55      3.29 o
  -5   6   7        1.30        0.97      4.64 o
  -4   6   7      105.45      123.86      7.16 o
  -3   6   7       38.17       40.64      2.52 o
  -2   6   7       25.64       29.61      1.74 o
  -1   6   7      727.91      757.88     15.29 o
   0   6   7       44.03       43.93      1.35 o
   1   6   7      598.37      575.95      7.55 o
   2   6   7      827.16      873.80     15.68 o
   3   6   7       76.19       76.83      2.13 o
   4   6   7        0.14        2.32      1.16 o
   5   6   7       13.16       10.64      2.32 o
   6   6   7       19.49       15.68      4.06 o
  -5   7   7       24.61       24.77      5.81 o
  -4   7   7      268.96      278.49     19.16 o
  -3   7   7      240.06      246.95      7.74 o
  -2   7   7        6.29        4.06      1.16 o
  -1   7   7      130.23      154.25      3.48 o
   0   7   7        2.07        1.55      0.97 o
   1   7   7      138.80      153.28      3.29 o
   2   7   7       20.86       20.71      1.16 o
   3   7   7       23.42       30.00      1.55 o
   4   7   7       18.08       18.39      1.55 o
   5   7   7       17.14       11.22      3.10 o
   6   7   7        0.03       -2.32      4.26 o
  -5   8   7       41.63       33.67      7.74 o
  -4   8   7        6.18        3.87      3.68 o
  -3   8   7      154.09      147.28      5.61 o
  -2   8   7       93.96       91.93      3.10 o
  -1   8   7        6.40        5.03      1.16 o
   0   8   7      126.79      127.93      3.29 o
   1   8   7      666.17      709.69     13.55 o
   2   8   7      105.13       93.09      2.90 o
   3   8   7      135.75      137.21      4.06 o
   4   8   7       20.38       16.26      1.35 o
   5   8   7        2.56        2.71      2.52 o
   6   8   7        2.38        2.13      5.42 o
  -5   9   7       79.58      112.64     18.97 o
  -4   9   7       26.22       21.87      3.87 o
  -3   9   7       13.13        7.35      2.52 o
  -2   9   7        0.09       -0.39      1.35 o
  -1   9   7      419.60      455.00     10.06 o
   0   9   7       14.49       12.39      0.97 o
   1   9   7        0.49        3.87      0.97 o
   2   9   7      729.01      748.59     15.68 o
   3   9   7      193.97      213.66      5.81 o
   4   9   7      107.17      114.18      4.06 o
   5   9   7       40.97       44.32      5.03 o
   6   9   7        6.02        1.16      4.64 o
  -4  10   7        3.23        6.00      3.48 o
  -3  10   7        2.56        4.84      2.13 o
  -2  10   7      153.43      150.57      4.84 o
  -1  10   7       42.57       38.71      1.94 o
   0  10   7       16.02       13.74      1.35 o
   1  10   7        4.19        3.48      0.77 o
   2  10   7      867.65     1021.27     23.61 o
   3  10   7      294.12      319.33     10.45 o
   4  10   7       61.56       53.22      3.10 o
   5  10   7       20.69       19.35      4.84 o
   6  10   7       27.96       23.61      6.19 o
  -4  11   7       27.47       40.06      6.58 o
  -3  11   7        0.44        1.16      2.71 o
  -2  11   7      124.77      141.28      6.77 o
  -1  11   7      843.51      915.99     21.87 o
   0  11   7        7.76        6.39      1.16 o
   1  11   7        0.00        0.39      0.58 o
   2  11   7      173.33      200.69      7.35 o
   3  11   7      175.56      192.95      5.81 o
   4  11   7      145.81      150.76      7.35 o
   5  11   7       17.54       14.71      3.48 o
   6  11   7        1.43        6.97      4.45 o
  -4  12   7       31.44       41.61      7.55 o
  -3  12   7       37.56       36.96      6.00 o
  -2  12   7        0.42        1.55      1.74 o
  -1  12   7       26.26       20.71      1.94 o
   0  12   7       11.69       11.42      1.35 o
   1  12   7       28.34       25.55      3.68 o
   2  12   7      246.20      263.20     10.84 o
   3  12   7      236.69      252.95     17.61 o
   4  12   7       80.91       99.28      7.16 o
   5  12   7        9.87        9.48      2.90 o
  -3  13   7       37.26       16.45      4.84 o
  -2  13   7       50.56       39.67      4.26 o
  -1  13   7        9.74        9.10      1.74 o
   0  13   7       12.38       11.42      1.74 o
   1  13   7       52.97       70.64      5.03 o
   2  13   7        0.75        3.68      2.32 o
   3  13   7       49.24       53.03      5.03 o
   4  13   7       24.03       30.00      6.00 o
   5  13   7       15.29        1.74      7.16 o
  -3  14   7      112.81      117.28     18.97 o
  -2  14   7      229.24      284.11     30.58 o
  -1  14   7       31.53       27.87      3.29 o
   0  14   7        7.56        7.16      1.16 o
   1  14   7       29.53       26.90      3.48 o
   2  14   7        3.51        2.90      2.90 o
   3  14   7        6.14        2.13      2.90 o
   4  14   7       48.81       40.06      7.74 o
   5  14   7        1.69        8.52      7.93 o
  -2  15   7        6.65       10.45      4.45 o
  -1  15   7        2.19        0.97      2.90 o
   0  15   7       41.07       48.00      7.55 o
   1  15   7      101.25      116.51      9.10 o
   2  15   7       19.18       20.71      4.06 o
   3  15   7        0.22        3.68      3.87 o
   4  15   7        0.08        3.29      5.42 o
  -2  16   7       36.52       35.80      9.10 o
  -1  16   7       10.17        9.10      3.29 o
   0  16   7        4.97       12.97      5.03 o
   1  16   7       21.06       17.81      4.64 o
   2  16   7        2.43        2.71      4.06 o
   3  16   7       10.32       17.03      4.64 o
   4  16   7        0.07        0.58      6.19 o
  -1  17   7       76.49       58.64     13.74 o
   0  17   7        0.28       -4.84      4.84 o
   1  17   7       19.68       18.77      5.23 o
   2  17   7        7.65       15.87      4.84 o
   3  17   7        4.58        4.06      5.81 o
   0 -13   8        0.02       -0.39      4.45 o
  -2 -12   8        7.47       -1.35      5.81 o
  -1 -12   8        7.26        3.29      4.64 o
   0 -12   8       41.62       39.67      9.29 o
   1 -12   8        0.04       -2.13      4.64 o
   2 -12   8        8.87       10.84      6.00 o
  -3 -11   8       20.76       19.16      8.52 o
  -2 -11   8       20.78       24.39      6.58 o
  -1 -11   8        0.00        0.39      3.29 o
   0 -11   8       72.44       89.80     15.68 o
   1 -11   8        0.27        1.55      2.90 o
   2 -11   8       29.65       24.19      8.13 o
   3 -11   8        2.93       -5.42      7.55 o
  -3 -10   8       16.14       19.74      6.39 o
  -2 -10   8        4.47        1.16      4.45 o
  -1 -10   8        7.14        6.58      3.68 o
   0 -10   8      152.01      178.24     16.26 o
   1 -10   8        1.99        5.42      2.71 o
   2 -10   8       78.62       78.19      9.29 o
   3 -10   8        0.10       -2.13      3.68 o
  -4  -9   8       10.43       14.71      9.68 o
  -3  -9   8        1.99        2.71      3.29 o
  -2  -9   8       46.30       63.87      9.10 o
  -1  -9   8        0.50        0.77      2.90 o
   0  -9   8        0.02        1.16      2.32 o
   1  -9   8      132.52      146.70     12.00 o
   2  -9   8        0.75       -1.94      2.52 o
   3  -9   8        6.81        4.45      3.29 o
   4  -9   8       42.28       45.67      8.71 o
  -4  -8   8       50.52       70.45     14.51 o
  -3  -8   8       15.91       12.77      3.48 o
  -2  -8   8      116.66      117.67      8.90 o
  -1  -8   8        2.66        1.94      2.13 o
   0  -8   8       46.19       43.54      4.06 o
   1  -8   8      140.09      164.50      9.10 o
   2  -8   8       14.64       14.71      2.13 o
   3  -8   8       12.17       10.45      3.10 o
   4  -8   8        8.93        4.06      3.48 o
  -4  -7   8        1.39        7.93      4.26 o
  -3  -7   8        3.81        2.32      1.74 o
  -2  -7   8       27.91       21.87      3.10 o
  -1  -7   8       36.40       44.13      2.90 o
   0  -7   8      133.07      146.12      5.81 o
   1  -7   8      676.01      730.01     21.10 o
   2  -7   8       67.74       59.41      3.29 o
   3  -7   8      169.03      174.76     12.39 o
   4  -7   8        0.57       -2.71      3.87 o
   5  -7   8        0.16        0.00      4.64 o
  -5  -6   8       65.30       57.29     17.61 o
  -4  -6   8       20.93       16.64      5.03 o
  -3  -6   8        8.04       10.45      1.94 o
  -2  -6   8       79.73       66.38      3.10 o
  -1  -6   8       64.69       72.38      3.48 o
   0  -6   8        3.95       -0.19      1.74 o
   1  -6   8       38.65       45.09      2.71 o
   2  -6   8      162.34      166.63      5.23 o
   3  -6   8       20.80       21.29      2.52 o
   4  -6   8       94.57      100.64     10.26 o
   5  -6   8       21.04       23.61      5.23 o
  -5  -5   8        9.79       11.22      6.77 o
  -4  -5   8       49.77       47.42      5.61 o
  -3  -5   8       69.57       66.58      4.06 o
  -2  -5   8      170.18      169.34      5.81 o
  -1  -5   8       68.28       58.45      3.10 o
   0  -5   8      195.30      199.73      6.77 o
   1  -5   8      196.36      203.21      6.19 o
   2  -5   8      228.06      241.72      5.81 o
   3  -5   8      194.04      200.69      6.00 o
   4  -5   8      143.98      169.15     11.22 o
   5  -5   8       43.09       40.64      6.58 o
  -5  -4   8       44.99       32.13      8.90 o
  -4  -4   8       14.83       11.22      2.52 o
  -3  -4   8      145.65      142.44      6.19 o
  -2  -4   8      575.54      612.73     16.06 o
  -1  -4   8        8.86        8.71      1.16 o
   0  -4   8      619.73      641.95     15.68 o
   1  -4   8       39.06       47.22      1.94 o
   2  -4   8       75.48       69.09      2.52 o
   3  -4   8       19.38       20.32      2.32 o
   4  -4   8       68.31       74.32      4.64 o
   5  -4   8       27.23       23.22      3.87 o
   6  -4   8       40.28       48.38      8.13 o
  -5  -3   8        0.69        0.77      4.45 o
  -4  -3   8       16.31       12.58      2.71 o
  -3  -3   8      309.09      294.56     10.06 o
  -2  -3   8      648.06      664.79     18.19 o
  -1  -3   8       11.71        9.10      1.35 o
   0  -3   8       58.41       63.48      1.94 o
   1  -3   8        0.54        1.74      1.16 o
   2  -3   8        4.66        4.06      1.16 o
   3  -3   8      170.41      177.47      5.03 o
   4  -3   8        5.34        3.48      1.94 o
   5  -3   8      103.11      116.89      9.10 o
   6  -3   8       65.28       61.35      8.52 o
  -5  -2   8        1.33        1.35      4.45 o
  -4  -2   8      118.50      136.25      7.35 o
  -3  -2   8     1179.22     1316.02     35.80 o
  -2  -2   8       24.69       26.51      1.94 o
  -1  -2   8       17.84       19.16      1.55 o
   0  -2   8       47.01       60.38      2.13 o
   1  -2   8        0.07        1.55      0.97 o
   2  -2   8       20.48       20.51      1.16 o
   3  -2   8      256.24      288.56      7.16 o
   4  -2   8        8.21        3.29      1.94 o
   5  -2   8        4.85        5.81      3.48 o
   6  -2   8        0.79        7.55      3.48 o
  -5  -1   8        1.49        1.55      3.68 o
  -4  -1   8        7.36        5.61      2.13 o
  -3  -1   8     1519.68     1674.25     45.48 o
  -2  -1   8      587.21      608.27     13.93 o
  -1  -1   8        3.28        2.90      0.97 o
   0  -1   8      235.80      236.50      6.00 o
   1  -1   8      160.85      166.05      4.06 o
   2  -1   8        3.61        3.10      1.16 o
   3  -1   8      109.64      104.89      3.29 o
   4  -1   8       82.64       79.93      3.29 o
   5  -1   8       29.88       26.13      3.68 o
   6  -1   8       21.96       22.26      4.45 o
  -5   0   8        4.80        2.32      4.45 o
  -4   0   8        7.18        5.23      2.13 o
  -3   0   8        0.13        0.39      1.94 o
  -2   0   8       40.61       35.03      2.13 o
  -1   0   8      293.18      311.78      7.35 o
   0   0   8       93.83      101.80      2.90 o
   1   0   8       92.90       92.32      2.13 o
   2   0   8      326.09      366.36      7.55 o
   3   0   8      200.65      213.66      5.23 o
   4   0   8      392.00      415.32     10.26 o
   5   0   8      343.03      375.65     16.45 o
   6   0   8        8.61       13.16      4.64 o
  -5   1   8        0.69        1.16      4.64 o
  -4   1   8       38.26       37.74      3.10 o
  -3   1   8      148.41      159.28      4.84 o
  -2   1   8      490.52      486.15     11.42 o
  -1   1   8       67.19       60.58      2.32 o
   0   1   8       71.08       77.22      2.32 o
   1   1   8     1344.53     1406.02     18.19 o
   2   1   8       20.44       20.71      1.35 o
   3   1   8       36.05       33.67      1.94 o
   4   1   8        0.02       -0.19      1.74 o
   5   1   8       21.25       22.84      2.52 o
   6   1   8        1.71        1.94      6.77 o
  -5   2   8        0.28       -4.26      4.26 o
  -4   2   8       44.58       39.87      3.29 o
  -3   2   8       16.10       14.32      1.94 o
  -2   2   8        0.61        2.13      1.35 o
  -1   2   8       15.60       18.00      1.55 o
   0   2   8       10.90       13.93      1.16 o
   1   2   8      152.15      155.99      2.90 o
   2   2   8     1145.84     1110.49     20.71 o
   3   2   8       28.67       32.13      1.94 o
   4   2   8        7.05        6.58      1.74 o
   5   2   8       21.67       17.22      1.94 o
   6   2   8        0.04       -0.77      3.48 o
  -5   3   8        8.05        6.00      4.06 o
  -4   3   8       27.60       30.77      3.68 o
  -3   3   8        3.27        3.10      1.55 o
  -2   3   8      309.50      327.65      7.35 o
  -1   3   8       31.47       32.32      1.74 o
   0   3   8       44.25       43.74      1.55 o
   1   3   8       30.58       35.80      1.16 o
   2   3   8      182.37      146.31      3.48 o
   3   3   8      220.80      225.47      5.23 o
   4   3   8       12.31       15.87      1.55 o
   5   3   8        0.10        2.13      1.94 o
   6   3   8        0.07       -0.39      4.64 o
  -5   4   8       40.64       45.09      7.93 o
  -4   4   8       53.31       58.83      4.64 o
  -3   4   8        3.13        0.39      1.35 o
  -2   4   8        8.34        8.32      1.55 o
  -1   4   8      303.12      333.46      7.93 o
   0   4   8      109.44      115.15      2.90 o
   1   4   8       98.78       84.38      1.74 o
   2   4   8       18.27       16.45      1.16 o
   3   4   8        3.67        5.61      1.16 o
   4   4   8       15.19       12.58      1.35 o
   5   4   8       50.65       52.25      3.68 o
   6   4   8        1.43        1.94      3.29 o
  -5   5   8        0.09       -1.16      4.64 o
  -4   5   8        0.21        2.13      1.35 o
  -3   5   8        7.72        6.19      1.55 o
  -2   5   8       60.01       55.54      2.13 o
  -1   5   8      370.26      402.55      9.10 o
   0   5   8        0.76       -0.39      0.97 o
   1   5   8       23.00       19.74      1.35 o
   2   5   8        8.91        8.90      1.16 o
   3   5   8        0.59        3.10      1.16 o
   4   5   8       58.67       68.32      2.32 o
   5   5   8        1.14        1.16      1.16 o
   6   5   8       41.37       39.67      6.97 o
  -5   6   8       13.90       22.45      6.39 o
  -4   6   8        6.67        4.26      2.13 o
  -3   6   8      210.29      170.89      5.23 o
  -2   6   8       31.71       35.80      1.94 o
  -1   6   8       16.13       17.42      1.35 o
   0   6   8       71.29       80.12      2.52 o
   1   6   8      102.21      103.93      2.32 o
   2   6   8       85.84       75.67      2.32 o
   3   6   8       37.07       35.61      1.74 o
   4   6   8        7.66        7.74      1.16 o
   5   6   8        6.80        6.39      2.71 o
   6   6   8        0.03       -0.58      3.29 o
  -5   7   8        8.02       17.03      5.81 o
  -4   7   8       38.45       39.67      4.06 o
  -3   7   8       27.52       19.35      1.94 o
  -2   7   8        1.91        1.94      1.55 o
  -1   7   8       56.37       64.64      2.32 o
   0   7   8      436.56      464.67      9.87 o
   1   7   8      174.00      167.99      3.68 o
   2   7   8       43.77       50.13      1.74 o
   3   7   8        0.75        1.94      1.16 o
   4   7   8        1.40        2.13      0.97 o
   5   7   8       36.25       29.61      3.10 o
   6   7   8       79.39       88.25     13.35 o
  -5   8   8       18.58       27.09      7.93 o
  -4   8   8       51.62       54.96      6.39 o
  -3   8   8        5.18       10.26      1.94 o
  -2   8   8       98.55       96.19      3.10 o
  -1   8   8       55.27       59.41      2.13 o
   0   8   8       18.79       19.35      1.16 o
   1   8   8      105.51      108.57      2.90 o
   2   8   8       10.05       12.19      1.55 o
   3   8   8       42.54       47.80      1.94 o
   4   8   8        2.78       -0.19      1.16 o
   5   8   8      100.55      109.15      7.35 o
   6   8   8        2.07        4.26      3.68 o
  -5   9   8        0.08       -2.90      9.10 o
  -4   9   8       70.68       85.35     10.26 o
  -3   9   8        1.08        1.16      2.71 o
  -2   9   8       19.88       18.39      1.55 o
  -1   9   8      603.49      643.11     14.13 o
   0   9   8       41.03       43.54      1.74 o
   1   9   8       83.82       87.48      2.52 o
   2   9   8       27.06       24.58      1.35 o
   3   9   8      176.14      185.40      5.23 o
   4   9   8      132.56      136.83      4.45 o
   5   9   8        1.48        1.74      3.68 o
   6   9   8       18.32       14.32      5.03 o
  -4  10   8        8.88       11.42      5.42 o
  -3  10   8       23.28       20.13      3.10 o
  -2  10   8        9.57       10.26      1.74 o
  -1  10   8      195.14      221.60      5.61 o
   0  10   8       81.75       93.48      2.90 o
   1  10   8      100.92      100.64      3.48 o
   2  10   8       47.27       54.96      2.32 o
   3  10   8       61.80       57.48      3.10 o
   4  10   8      157.54      172.24      7.35 o
   5  10   8        3.44        0.19      2.52 o
   6  10   8       32.71       26.90      6.39 o
  -4  11   8       88.55      119.80     18.97 o
  -3  11   8        3.47        0.39      2.90 o
  -2  11   8       12.46       12.97      1.94 o
  -1  11   8      163.46      180.76      5.42 o
   0  11   8       42.27       44.90      2.13 o
   1  11   8       52.07       51.29      2.32 o
   2  11   8       95.77      112.64      4.06 o
   3  11   8      318.08      322.23      9.68 o
   4  11   8       18.24       13.55      1.74 o
   5  11   8        0.61       -1.16      3.29 o
   6  11   8        4.05        1.16      3.68 o
  -4  12   8        0.00       -1.35      3.48 o
  -3  12   8       18.21       21.48      4.26 o
  -2  12   8       14.36       13.16      2.13 o
  -1  12   8       34.04       32.32      3.29 o
   0  12   8       15.40       10.45      1.55 o
   1  12   8        0.77        0.19      0.58 o
   2  12   8       97.93       99.28      5.42 o
   3  12   8      255.10      281.20     16.64 o
   4  12   8      169.00      198.76     15.48 o
   5  12   8        0.02        1.55      3.29 o
  -3  13   8       14.71        5.81      4.84 o
  -2  13   8       70.02       71.80      7.16 o
  -1  13   8        3.82        2.32      1.35 o
   0  13   8       50.07       40.06      2.71 o
   1  13   8        4.45        5.03      2.71 o
   2  13   8      166.50      180.95     10.64 o
   3  13   8      265.77      306.75     23.80 o
   4  13   8       44.04       43.54      7.35 o
   5  13   8        0.97       -2.32      6.39 o
  -3  14   8       50.62       49.74     11.22 o
  -2  14   8        6.20        6.00      3.29 o
  -1  14   8        0.00        0.19      2.90 o
   0  14   8        4.39       -0.39      1.74 o
   1  14   8       73.77       61.74      6.58 o
   2  14   8       53.09       56.90      5.23 o
   3  14   8        5.79       11.22      3.48 o
   4  14   8      112.21      122.12     17.22 o
   5  14   8        0.25       16.64     10.06 o
  -2  15   8       11.87       15.29      4.45 o
  -1  15   8        0.05       -0.19      2.52 o
   0  15   8        1.69        2.13      1.55 o
   1  15   8       15.05       15.48      4.26 o
   2  15   8        6.47        5.03      3.48 o
   3  15   8        1.16       -3.10      3.10 o
   4  15   8        7.13        9.87      5.42 o
  -2  16   8        2.14        3.29      3.87 o
  -1  16   8       25.43       21.29      4.45 o
   0  16   8        0.36        4.26      5.03 o
   1  16   8       26.76       24.77      5.03 o
   2  16   8      107.31      127.73     14.32 o
   3  16   8        6.75        4.26      3.68 o
  -1  17   8       18.36       16.84      9.48 o
   0  17   8        8.40       18.58      6.00 o
   1  17   8        5.26        7.35      5.23 o
   2  17   8        7.27        9.29      6.00 o
   3  17   8       22.22       29.22      6.97 o
   0 -12   9        6.49        5.42      4.84 o
   1 -12   9        1.92       -0.39      4.26 o
  -2 -11   9        1.84        4.45      6.39 o
  -1 -11   9        1.68        1.94      4.06 o
   0 -11   9        2.58       -1.94      5.61 o
   1 -11   9       78.66       66.77     11.42 o
   2 -11   9        0.23       -1.74      6.00 o
  -3 -10   9        3.38        4.26      5.03 o
  -2 -10   9        5.44        7.55      4.26 o
  -1 -10   9        1.82        5.03      4.84 o
   0 -10   9       16.75       15.29      4.26 o
   1 -10   9        2.30        8.90      4.06 o
   2 -10   9        2.10       -1.94      2.90 o
   3 -10   9       30.92       24.19      5.81 o
  -3  -9   9        0.13        6.19      4.84 o
  -2  -9   9       46.51       31.16      6.19 o
  -1  -9   9        7.79        7.55      4.06 o
   0  -9   9        0.97       -1.35      2.90 o
   1  -9   9       94.39      103.54      8.13 o
   2  -9   9       98.55      101.22     10.45 o
   3  -9   9        0.37        4.45      4.06 o
   4  -9   9        5.22       -4.06      9.68 o
  -4  -8   9        1.76        0.77      5.42 o
  -3  -8   9        0.63        9.87      4.45 o
  -2  -8   9       44.10       42.00      6.77 o
  -1  -8   9       29.22       31.93      4.06 o
   0  -8   9       17.40       13.74      3.29 o
   1  -8   9       96.98      109.54      8.32 o
   2  -8   9        8.49       10.64      2.52 o
   3  -8   9        6.85        3.48      2.71 o
   4  -8   9        4.33        8.13      5.03 o
  -4  -7   9       25.63       29.80     12.97 o
  -3  -7   9       12.60       17.81      5.23 o
  -2  -7   9       61.52       53.03      5.23 o
  -1  -7   9       58.41       39.29      3.87 o
   0  -7   9        2.71        1.94      1.94 o
   1  -7   9       16.31       23.03      3.10 o
   2  -7   9        0.42        3.48      2.13 o
   3  -7   9        0.79        1.16      3.29 o
   4  -7   9        4.69        4.26      3.10 o
   5  -7   9        6.07        4.64      6.39 o
  -4  -6   9       13.97       11.42      5.61 o
  -3  -6   9       14.51       11.81      2.32 o
  -2  -6   9        8.80        5.81      1.35 o
  -1  -6   9       80.20       75.86      4.06 o
   0  -6   9       18.72       21.29      2.52 o
   1  -6   9      115.97      105.09      4.45 o
   2  -6   9      178.69      185.40      9.29 o
   3  -6   9       64.38       64.83      5.03 o
   4  -6   9      112.47      123.86     13.93 o
   5  -6   9        0.00       -3.87      4.45 o
  -4  -5   9        5.98       -3.87      5.42 o
  -3  -5   9       44.93       45.87      3.87 o
  -2  -5   9       36.48       32.71      2.52 o
  -1  -5   9       11.35       10.06      2.13 o
   0  -5   9        0.14       -0.77      1.74 o
   1  -5   9       49.28       48.00      2.71 o
   2  -5   9       68.26       63.48      2.71 o
   3  -5   9      285.75      310.04     12.77 o
   4  -5   9       39.66       40.64      4.26 o
   5  -5   9        0.04       -3.68      5.81 o
  -5  -4   9        0.43       -2.32      8.32 o
  -4  -4   9        3.69       -2.90      2.90 o
  -3  -4   9       53.03       50.90      4.06 o
  -2  -4   9       65.40       67.54      3.10 o
  -1  -4   9        3.44        8.13      1.16 o
   0  -4   9       36.32       33.29      2.52 o
   1  -4   9       41.73       42.77      1.94 o
   2  -4   9       27.98       25.93      1.74 o
   3  -4   9        0.33        2.71      1.94 o
   4  -4   9       95.30       95.22      6.97 o
   5  -4   9       16.38       21.29      4.84 o
  -5  -3   9        3.46        0.58      4.26 o
  -4  -3   9       39.30       40.45      5.23 o
  -3  -3   9       71.21       67.54      4.64 o
  -2  -3   9      397.94      412.42     12.58 o
  -1  -3   9        8.44        7.55      1.35 o
   0  -3   9      111.36      116.89      3.48 o
   1  -3   9       26.53       29.80      1.74 o
   2  -3   9      258.07      269.98      6.77 o
   3  -3   9      754.13      860.64     21.68 o
   4  -3   9       14.35       13.35      2.52 o
   5  -3   9        6.48       14.32      4.64 o
   6  -3   9        0.76       -4.45      4.45 o
  -5  -2   9       26.22       15.68      7.35 o
  -4  -2   9        5.50        4.84      2.52 o
  -3  -2   9      186.84      194.11      7.16 o
  -2  -2   9        0.07        2.13      1.55 o
  -1  -2   9       46.70       57.87      2.52 o
   0  -2   9        0.14        0.19      0.97 o
   1  -2   9      644.62      676.20     14.51 o
   2  -2   9      337.56      373.71      8.90 o
   3  -2   9       94.65      104.12      3.48 o
   4  -2   9        1.19        1.55      2.13 o
   5  -2   9       23.90       20.90      4.26 o
   6  -2   9       44.38       48.38      8.71 o
  -5  -1   9        4.99        6.58      4.84 o
  -4  -1   9        0.63        1.94      2.32 o
  -3  -1   9        0.70        2.13      1.74 o
  -2  -1   9      963.87     1016.44     25.16 o
  -1  -1   9       11.32        7.55      1.35 o
   0  -1   9       10.40       10.45      1.16 o
   1  -1   9      153.54      178.05      4.45 o
   2  -1   9      171.91      177.66      4.64 o
   3  -1   9       29.10       31.35      2.13 o
   4  -1   9      112.73      124.83      4.64 o
   5  -1   9        1.97       -0.97      2.90 o
   6  -1   9       97.46      105.09     14.90 o
  -5   0   9       97.39       95.02     14.32 o
  -4   0   9       33.96       33.67      3.48 o
  -3   0   9       68.51       69.48      3.48 o
  -2   0   9       45.43       48.38      2.52 o
  -1   0   9       28.85       28.84      1.74 o
   0   0   9       23.52       25.35      1.74 o
   1   0   9      342.74      369.07      7.55 o
   2   0   9      840.47      871.48     17.81 o
   3   0   9       31.93       35.22      1.94 o
   4   0   9      175.51      183.47      5.61 o
   5   0   9       14.14       13.74      2.90 o
   6   0   9        0.15        3.10      8.71 o
  -5   1   9        4.29        6.58      5.23 o
  -4   1   9      177.04      192.76     12.39 o
  -3   1   9       95.00      100.83      4.06 o
  -2   1   9      576.49      606.92     15.68 o
  -1   1   9       39.14       42.58      1.74 o
   0   1   9       27.66       24.58      1.55 o
   1   1   9       14.24       18.19      1.16 o
   2   1   9       30.51       32.71      1.74 o
   3   1   9      279.56      293.01      7.16 o
   4   1   9      207.56      219.08      6.39 o
   5   1   9      203.07      208.05     11.42 o
   6   1   9       15.58       12.00      5.03 o
  -5   2   9        7.52       14.90      5.61 o
  -4   2   9      156.45      174.57     12.39 o
  -3   2   9        6.06        5.42      1.94 o
  -2   2   9      477.71      497.96     12.00 o
  -1   2   9     1299.85     1381.24     29.03 o
   0   2   9      101.66      100.64      3.29 o
   1   2   9       14.20       11.61      0.97 o
   2   2   9     1041.41     1154.23     21.48 o
   3   2   9       11.62        9.10      1.55 o
   4   2   9        7.60        7.16      1.55 o
   5   2   9       95.45       94.64      5.42 o
   6   2   9       39.87       38.71      7.16 o
  -5   3   9        4.85       13.93      5.42 o
  -4   3   9       10.72       12.39      3.48 o
  -3   3   9        0.22        0.00      1.55 o
  -2   3   9      123.92      132.57      4.06 o
  -1   3   9       21.04       29.22      1.74 o
   0   3   9      304.26      322.23      6.97 o
   1   3   9       64.55       77.61      2.13 o
   2   3   9        8.94        7.93      1.16 o
   3   3   9      482.77      521.96     10.64 o
   4   3   9       81.65       77.41      3.48 o
   5   3   9       26.05       21.10      2.71 o
   6   3   9        9.11       10.26      4.06 o
  -5   4   9        1.59        4.26      4.26 o
  -4   4   9       39.66       37.55      4.26 o
  -3   4   9      120.61       93.86      3.87 o
  -2   4   9        8.42       11.03      1.55 o
  -1   4   9       55.48       54.00      2.32 o
   0   4   9       93.51       92.12      3.10 o
   1   4   9      148.85      138.96      3.29 o
   2   4   9       52.83       60.96      2.32 o
   3   4   9      102.82      113.60      3.29 o
   4   4   9        4.17        3.10      1.16 o
   5   4   9        9.82        9.10      1.94 o
   6   4   9       18.87       18.19      5.23 o
  -5   5   9       58.83       50.71      9.87 o
  -4   5   9       19.18       12.97      3.10 o
  -3   5   9      163.00      154.44      5.42 o
  -2   5   9       17.10       18.77      1.74 o
  -1   5   9       98.43      104.70      3.29 o
   0   5   9       13.68       15.10      1.55 o
   1   5   9       49.15       51.67      1.94 o
   2   5   9       60.27       66.38      2.13 o
   3   5   9        0.31       -0.39      1.35 o
   4   5   9       11.04        8.71      1.74 o
   5   5   9        3.09        2.71      1.74 o
   6   5   9        9.42        8.71      3.87 o
  -5   6   9       23.51       25.74      6.19 o
  -4   6   9        1.50        2.52      3.48 o
  -3   6   9      304.30      275.59      8.32 o
  -2   6   9      112.80      118.64      3.68 o
  -1   6   9       20.77       23.22      1.55 o
   0   6   9      131.73      139.73      3.87 o
   1   6   9       97.97       92.90      2.71 o
   2   6   9       17.36       18.77      1.16 o
   3   6   9       11.36       10.06      1.35 o
   4   6   9        0.28       -0.58      1.35 o
   5   6   9       12.02       12.77      1.74 o
   6   6   9        0.11        1.94      3.68 o
  -5   7   9        2.09       12.58      5.61 o
  -4   7   9        0.44       -1.16      2.90 o
  -3   7   9        4.61       -0.58      2.13 o
  -2   7   9        0.10        0.58      1.35 o
  -1   7   9       44.46       45.87      2.13 o
   0   7   9       19.09       18.97      1.55 o
   1   7   9      100.84      103.15      2.90 o
   2   7   9       47.63       44.71      1.74 o
   3   7   9        1.90        2.13      1.16 o
   4   7   9       14.05       10.26      1.35 o
   5   7   9       52.75       56.51      4.64 o
   6   7   9       20.42       30.97      6.77 o
  -5   8   9        0.01      -10.06     10.06 o
  -4   8   9       12.56       12.58      3.48 o
  -3   8   9       35.49       32.13      2.90 o
  -2   8   9        0.16       -0.97      1.35 o
  -1   8   9       24.28       24.39      1.55 o
   0   8   9      138.03      148.44      4.06 o
   1   8   9       21.76       19.16      0.97 o
   2   8   9      141.82      149.99      4.06 o
   3   8   9        2.16        1.35      0.97 o
   4   8   9        6.51        5.81      1.35 o
   5   8   9        5.20        7.74      2.90 o
   6   8   9       19.13       13.74      4.06 o
  -4   9   9       14.28        8.90      6.39 o
  -3   9   9        0.97        1.35      1.94 o
  -2   9   9       39.94       34.84      2.32 o
  -1   9   9      442.05      465.83     10.45 o
   0   9   9      127.54      129.47      3.68 o
   1   9   9      114.29      123.09      3.48 o
   2   9   9      272.19      301.33      6.97 o
   3   9   9        0.10       -0.39      1.35 o
   4   9   9        1.29        0.77      1.55 o
   5   9   9        9.45       10.06      2.90 o
   6   9   9        4.20        3.29      3.87 o
  -4  10   9        0.04        2.52      5.03 o
  -3  10   9        0.14        1.16      2.13 o
  -2  10   9       36.76       35.80      2.90 o
  -1  10   9       11.23       10.26      1.35 o
   0  10   9       11.82       10.26      1.35 o
   1  10   9       23.47       23.61      1.35 o
   2  10   9        0.03        1.55      0.97 o
   3  10   9       25.49       25.74      1.74 o
   4  10   9       26.65       28.45      2.13 o
   5  10   9        7.07        7.16      2.71 o
   6  10   9        2.54       -1.55      3.87 o
  -4  11   9       12.00       16.84      5.42 o
  -3  11   9        0.70       -1.16      2.71 o
  -2  11   9        6.93        5.61      1.74 o
  -1  11   9       19.03       17.61      1.55 o
   0  11   9      396.88      426.55     11.42 o
   1  11   9       70.08       64.25      2.52 o
   2  11   9       74.41       72.19      3.29 o
   3  11   9        0.28        0.00      1.16 o
   4  11   9        8.29        9.87      1.74 o
   5  11   9       32.99       35.03      6.39 o
   6  11   9       24.50       28.84     10.06 o
  -3  12   9        3.52        3.29      2.90 o
  -2  12   9        4.04        2.52      2.32 o
  -1  12   9        6.58        8.13      1.55 o
   0  12   9       32.16       27.48      1.94 o
   1  12   9       25.17       26.13      1.74 o
   2  12   9        3.81        2.32      1.16 o
   3  12   9       17.76       19.35      1.35 o
   4  12   9      148.05      150.57     16.45 o
   5  12   9        5.39        3.10      2.71 o
  -3  13   9        6.08        3.29      4.06 o
  -2  13   9        5.74        2.52      2.90 o
  -1  13   9       54.73       47.61      4.06 o
   0  13   9        9.74       10.26      1.55 o
   1  13   9        0.33        0.00      3.10 o
   2  13   9      229.55      272.88     14.71 o
   3  13   9      334.01      389.78     29.42 o
   4  13   9       58.96       56.71      8.90 o
   5  13   9       22.54       26.51      8.90 o
  -3  14   9        6.66       -0.97      4.45 o
  -2  14   9        1.87        0.19      3.48 o
  -1  14   9        1.41        3.29      2.71 o
   0  14   9        2.02       -0.97      1.55 o
   1  14   9      100.69       98.12      8.71 o
   2  14   9        7.46        9.48      2.90 o
   3  14   9       15.07       19.55      4.45 o
   4  14   9       70.44       73.16     11.03 o
   5  14   9        7.81        0.19     13.55 o
  -2  15   9        9.87       15.29      5.03 o
  -1  15   9        1.62        0.19      2.90 o
   0  15   9        4.85        1.55      1.94 o
   1  15   9       41.69       42.00      6.19 o
   2  15   9       34.09       30.00      4.64 o
   3  15   9        0.00       -0.39      3.68 o
   4  15   9        0.42       -4.45      4.45 o
  -1  16   9       63.52       82.83     13.93 o
   0  16   9        4.90        2.13      4.64 o
   1  16   9       24.02       27.48      6.19 o
   2  16   9      279.05      327.46     38.13 o
   3  16   9        0.23       -0.77      5.03 o
   0  17   9        0.14       -4.26      8.52 o
   1  17   9        7.67       12.97      7.74 o
   2  17   9        1.63       -4.06      6.77 o
  -1 -11  10        0.98       -4.06      4.84 o
   0 -11  10      101.31      118.06     34.06 o
   1 -11  10        0.46       -2.52      4.26 o
  -2 -10  10        4.84        6.19      6.19 o
  -1 -10  10        5.17        5.81      5.42 o
   0 -10  10        8.29        3.10      9.48 o
   1 -10  10        0.34        2.90      3.10 o
   2 -10  10        5.64       18.58     12.58 o
  -3  -9  10        0.67        3.48      6.97 o
  -2  -9  10       17.69        9.68      5.81 o
  -1  -9  10        0.00        2.32      4.06 o
   0  -9  10        3.81        2.13      3.68 o
   1  -9  10       12.54       11.81      3.68 o
   2  -9  10        2.02        1.35      2.90 o
   3  -9  10        2.07        0.58      4.26 o
  -3  -8  10        0.51        0.97      4.26 o
  -2  -8  10        1.89        5.03      4.45 o
  -1  -8  10        0.37       -3.29      3.48 o
   0  -8  10       23.82       14.90      3.68 o
   1  -8  10       37.43       44.51      4.64 o
   2  -8  10        5.59        5.81      3.29 o
   3  -8  10        1.55        5.81      3.87 o
  -3  -7  10        5.20        8.52      5.03 o
  -2  -7  10       22.28       15.48      3.68 o
  -1  -7  10       11.11        9.10      3.29 o
   0  -7  10        2.06        6.77      2.52 o
   1  -7  10      304.74      342.36     25.93 o
   2  -7  10        3.98        5.03      2.52 o
   3  -7  10       10.53        0.39      3.48 o
   4  -7  10       17.06       21.29      6.97 o
  -4  -6  10       30.13       13.16      5.61 o
  -3  -6  10       34.99       28.84      6.39 o
  -2  -6  10        0.75       -0.39      2.90 o
  -1  -6  10        0.07        1.35      2.13 o
   0  -6  10       68.87       60.00      4.64 o
   1  -6  10       89.91       97.93      6.77 o
   2  -6  10       40.35       35.80      3.29 o
   3  -6  10        1.26        3.87      1.94 o
   4  -6  10        2.45       10.45      4.45 o
   5  -6  10        1.24        2.90      6.19 o
  -4  -5  10        9.91        4.26      6.00 o
  -3  -5  10        5.84        6.77      2.90 o
  -2  -5  10       19.52       18.97      2.32 o
  -1  -5  10       83.12       72.57      4.26 o
   0  -5  10       18.29       12.39      2.32 o
   1  -5  10       50.72       48.19      2.90 o
   2  -5  10      247.48      275.59     11.22 o
   3  -5  10       16.60       14.51      2.52 o
   4  -5  10        8.59       10.06      3.48 o
   5  -5  10        0.88        0.00      4.45 o
  -4  -4  10        5.30        2.52      5.61 o
  -3  -4  10        4.94        2.32      2.52 o
  -2  -4  10        1.09        1.55      1.74 o
  -1  -4  10        0.17       -0.19      0.58 o
   0  -4  10       13.80        7.35      1.94 o
   1  -4  10        1.89        3.10      1.55 o
   2  -4  10       39.14       39.48      1.94 o
   3  -4  10      107.08      111.67      5.61 o
   4  -4  10        0.01       -2.52      3.29 o
   5  -4  10        5.19        7.16      3.29 o
  -4  -3  10       61.64       54.19     10.26 o
  -3  -3  10        5.20        5.03      2.90 o
  -2  -3  10        1.09        0.00      2.13 o
  -1  -3  10       32.33       28.45      2.13 o
   0  -3  10      168.84      174.95      4.84 o
   1  -3  10       12.69       11.22      1.35 o
   2  -3  10      237.61      242.88      6.97 o
   3  -3  10      217.79      237.08      7.16 o
   4  -3  10        0.03       -0.19      2.13 o
   5  -3  10       10.65       19.74      5.61 o
  -5  -2  10       18.98        9.29     10.64 o
  -4  -2  10        0.00        0.00      2.90 o
  -3  -2  10       56.22       66.96      4.45 o
  -2  -2  10      269.91      270.56      8.13 o
  -1  -2  10       24.12       22.26      1.94 o
   0  -2  10       19.14       15.10      1.35 o
   1  -2  10      164.63      162.37      4.84 o
   2  -2  10      332.48      356.68      8.52 o
   3  -2  10      277.43      273.46      7.74 o
   4  -2  10       33.60       30.38      3.10 o
   5  -2  10        7.84        3.87      2.90 o
   6  -2  10        6.80        2.32      5.03 o
  -5  -1  10       82.68       83.22     17.81 o
  -4  -1  10       14.46       16.64      3.68 o
  -3  -1  10        5.52        2.32      2.71 o
  -2  -1  10        0.76        0.58      1.74 o
  -1  -1  10        0.68        2.52      1.55 o
   0  -1  10       25.75       23.42      1.55 o
   1  -1  10       56.46       44.71      2.13 o
   2  -1  10       83.79       82.64      3.10 o
   3  -1  10       90.48       86.70      3.29 o
   4  -1  10       20.63       15.48      2.13 o
   5  -1  10       28.11       26.51      4.26 o
   6  -1  10        0.11       -1.35      4.64 o
  -5   0  10       53.68       44.32      8.13 o
  -4   0  10       33.79       34.45      4.64 o
  -3   0  10       21.60       20.51      3.10 o
  -2   0  10     1081.09     1187.13     29.22 o
  -1   0  10        0.07       -1.16      1.16 o
   0   0  10        7.92        6.00      1.16 o
   1   0  10        1.15        0.97      0.97 o
   2   0  10        5.23        6.39      0.97 o
   3   0  10      143.43      137.41      4.06 o
   4   0  10        9.05        7.55      1.94 o
   5   0  10        3.14        2.52      2.71 o
   6   0  10        1.52       -0.19      6.00 o
  -5   1  10       89.64      124.05     19.74 o
  -4   1  10      179.18      193.34     18.77 o
  -3   1  10      145.97      160.63      7.74 o
  -2   1  10        2.06        3.29      1.74 o
  -1   1  10        7.16        8.52      1.16 o
   0   1  10       11.29       13.74      1.55 o
   1   1  10      130.04      128.89      3.29 o
   2   1  10      568.12      596.28     12.77 o
   3   1  10        3.89        2.52      1.55 o
   4   1  10       51.96       45.48      2.71 o
   5   1  10       20.99       16.45      3.10 o
   6   1  10       59.69       62.90     11.22 o
  -5   2  10       34.03       51.67     10.45 o
  -4   2  10       12.13       15.10      3.68 o
  -3   2  10      195.54      209.40      8.90 o
  -2   2  10      476.14      501.83     13.16 o
  -1   2  10       74.07       72.96      2.52 o
   0   2  10        0.55        1.16      1.16 o
   1   2  10      141.23      158.89      3.87 o
   2   2  10        0.22       -0.58      0.97 o
   3   2  10      364.26      372.74      9.10 o
   4   2  10       10.01        6.77      1.55 o
   5   2  10        2.43        2.71      2.32 o
   6   2  10       20.08       16.06      5.03 o
  -5   3  10       59.96       65.80     12.39 o
  -4   3  10       10.69       13.35      4.45 o
  -3   3  10      404.33      440.29     18.97 o
  -2   3  10       27.33       25.93      2.13 o
  -1   3  10      384.85      402.94      8.71 o
   0   3  10       23.05       31.16      1.55 o
   1   3  10      317.92      305.78      6.97 o
   2   3  10       11.39        8.32      1.16 o
   3   3  10      351.49      386.49      9.68 o
   4   3  10       53.14       41.80      2.52 o
   5   3  10       84.63       80.32      5.81 o
   6   3  10      106.53      115.15     28.26 o
  -5   4  10        2.14       -4.45      4.45 o
  -4   4  10       30.08       30.00      5.23 o
  -3   4  10        0.04        0.77      2.13 o
  -2   4  10      106.68      107.41      3.68 o
  -1   4  10       63.94       67.74      2.71 o
   0   4  10      197.50      209.02      5.61 o
   1   4  10        7.62        9.48      1.16 o
   2   4  10       36.24       37.55      1.94 o
   3   4  10      162.94      174.18      5.03 o
   4   4  10       32.78       27.09      2.13 o
   5   4  10        3.13        0.19      1.94 o
   6   4  10        8.36       13.93      5.03 o
  -5   5  10       85.57       93.67     16.26 o
  -4   5  10        1.98        0.58      3.29 o
  -3   5  10       12.88        9.29      2.32 o
  -2   5  10       19.70       18.00      2.13 o
  -1   5  10        5.93        6.97      1.35 o
   0   5  10      163.35      185.21      5.03 o
   1   5  10        2.21        1.74      1.16 o
   2   5  10        3.48        5.61      1.16 o
   3   5  10       27.41       31.16      1.94 o
   4   5  10        1.21       -0.97      1.35 o
   5   5  10       15.54       12.58      2.13 o
   6   5  10        5.26        9.48      5.03 o
  -5   6  10      133.58      153.86     30.77 o
  -4   6  10       85.75       94.25     11.22 o
  -3   6  10        5.65        4.64      2.32 o
  -2   6  10      532.74      572.47     15.68 o
  -1   6  10      100.63      101.80      3.48 o
   0   6  10      163.59      155.02      4.64 o
   1   6  10      212.07      208.63      5.23 o
   2   6  10        1.92        0.58      1.16 o
   3   6  10       40.46       38.51      1.94 o
   4   6  10       16.21        8.32      1.35 o
   5   6  10        6.34        3.68      2.52 o
   6   6  10       11.64        8.71      4.84 o
  -4   7  10       17.19       20.32      5.61 o
  -3   7  10       24.74       25.74      3.48 o
  -2   7  10        3.33        4.45      1.55 o
  -1   7  10       27.54       26.32      1.74 o
   0   7  10       85.78       76.83      3.10 o
   1   7  10      172.27      167.41      4.45 o
   2   7  10      191.45      192.37      5.03 o
   3   7  10        5.07        2.90      1.55 o
   4   7  10        2.47       -0.19      1.55 o
   5   7  10        0.05        2.71      2.52 o
   6   7  10        1.89       -1.35      5.42 o
  -4   8  10       16.21       15.87      5.61 o
  -3   8  10        6.29        7.55      2.13 o
  -2   8  10       99.92       96.19      3.68 o
  -1   8  10       28.26       31.74      1.74 o
   0   8  10       40.06       38.71      2.13 o
   1   8  10      115.88      109.93      3.48 o
   2   8  10        0.94        2.13      1.16 o
   3   8  10       45.21       41.22      2.13 o
   4   8  10       15.80       12.58      1.55 o
   5   8  10        0.04       -0.97      1.94 o
   6   8  10       13.70       18.39      6.58 o
  -4   9  10        5.86        1.35      5.61 o
  -3   9  10        1.29       -2.13      2.13 o
  -2   9  10       27.86       30.58      2.71 o
  -1   9  10      140.81      164.70      4.84 o
   0   9  10       19.24       17.42      1.74 o
   1   9  10      294.35      327.84      8.90 o
   2   9  10      334.91      352.62      7.93 o
   3   9  10        0.87       -0.97      0.97 o
   4   9  10       39.22       37.35      2.32 o
   5   9  10        3.96        3.68      1.94 o
   6   9  10       12.64        5.61      6.19 o
  -4  10  10        0.07        1.55      5.81 o
  -3  10  10        5.27        1.55      2.90 o
  -2  10  10       30.52       25.16      2.71 o
  -1  10  10       24.91       26.32      1.74 o
   0  10  10       82.02       89.80      3.10 o
   1  10  10      301.65      347.39      9.68 o
   2  10  10       82.41       82.25      2.90 o
   3  10  10        8.64        6.97      1.35 o
   4  10  10       26.01       24.58      2.32 o
   5  10  10        1.08        2.32      3.48 o
   6  10  10        4.63        5.03      6.58 o
  -4  11  10       21.46       16.06      9.10 o
  -3  11  10        1.63        4.45      3.68 o
  -2  11  10       41.36       54.38      4.45 o
  -1  11  10      418.82      452.87     19.35 o
   0  11  10       12.98       10.64      1.55 o
   1  11  10        2.30        3.29      1.16 o
   2  11  10        5.33        5.23      1.16 o
   3  11  10        0.64       -0.39      1.35 o
   4  11  10        5.51        4.84      1.94 o
   5  11  10        7.79        5.42      3.29 o
  -3  12  10       17.88       20.51      5.42 o
  -2  12  10        0.50       -0.19      2.71 o
  -1  12  10       11.09        8.32      1.94 o
   0  12  10      414.83      480.16     20.13 o
   1  12  10      108.81      113.99      5.03 o
   2  12  10       31.31       24.39      1.74 o
   3  12  10        0.82        1.35      1.35 o
   4  12  10       78.75       80.32      8.52 o
   5  12  10        0.43       -3.10      3.29 o
  -3  13  10        9.59       19.74      6.19 o
  -2  13  10        6.63        8.71      4.06 o
  -1  13  10       13.68       11.42      2.13 o
   0  13  10        0.81        0.77      1.55 o
   1  13  10        5.01        3.48      1.16 o
   2  13  10        3.68        2.71      1.16 o
   3  13  10        1.83        1.16      0.77 o
   4  13  10       64.54       65.03      8.52 o
   5  13  10       28.84       30.19      6.00 o
  -2  14  10       36.76       41.42      8.32 o
  -1  14  10       20.18       17.81      4.06 o
   0  14  10       30.50       27.87      3.87 o
   1  14  10        5.35        3.29      1.35 o
   2  14  10        0.20        3.10      3.10 o
   3  14  10       91.80       82.25     10.26 o
   4  14  10       44.03       41.03      8.52 o
  -2  15  10        1.77        6.97      5.42 o
  -1  15  10       51.07       48.19      8.13 o
   0  15  10       10.28       10.26      2.90 o
   1  15  10        7.11        4.64      3.68 o
   2  15  10        5.04       -0.39      3.48 o
   3  15  10        2.45       -1.74      3.68 o
   4  15  10        7.04        7.55      6.58 o
  -1  16  10       32.22       37.16      8.71 o
   0  16  10        0.32       -3.68      6.19 o
   1  16  10       57.01       65.99     12.58 o
   2  16  10       29.44       27.09      6.39 o
   3  16  10        2.29       -0.39      5.42 o
   0  17  10        0.34       14.71      8.71 o
   1  17  10       11.10        9.10      5.61 o
   2  17  10       99.14       91.54     20.51 o
  -1 -10  11        9.68        7.35      5.23 o
   0 -10  11       41.33       52.45     11.81 o
   1 -10  11       57.64       51.67     12.19 o
  -2  -9  11       73.67       97.73     20.51 o
  -1  -9  11       12.56       23.22      6.58 o
   0  -9  11        9.20        8.32      4.64 o
   1  -9  11      144.75      164.50     22.06 o
   2  -9  11        8.02        3.68      4.64 o
  -2  -8  11        1.67        0.00      3.10 o
  -1  -8  11        3.90        6.00      3.68 o
   0  -8  11        1.66        1.16      3.68 o
   1  -8  11       18.05       16.06      4.06 o
   2  -8  11      118.68      131.41     18.58 o
   3  -8  11       12.71       15.29      6.77 o
  -3  -7  11       16.71        9.10      4.84 o
  -2  -7  11        6.68        4.64      3.48 o
  -1  -7  11        3.30        2.90      3.48 o
   0  -7  11        1.12       -0.77      2.32 o
   1  -7  11        3.52        0.77      2.90 o
   2  -7  11       10.24        7.35      2.52 o
   3  -7  11       12.50       10.45      4.64 o
   4  -7  11        3.84        9.48      6.58 o
  -3  -6  11        1.34        4.45      3.48 o
  -2  -6  11       21.51       14.32      4.45 o
  -1  -6  11        2.68        3.29      3.29 o
   0  -6  11        6.47        3.10      2.71 o
   1  -6  11       12.43       14.13      3.48 o
   2  -6  11        0.94        2.13      2.71 o
   3  -6  11        7.33        3.48      4.45 o
   4  -6  11        1.22       -1.94      3.87 o
  -4  -5  11      107.25      123.86     25.16 o
  -3  -5  11       55.43       54.38      9.10 o
  -2  -5  11       10.88        8.71      3.29 o
  -1  -5  11      110.83      109.93      7.55 o
   0  -5  11      112.21      111.67      7.55 o
   1  -5  11       23.12       21.68      3.10 o
   2  -5  11        2.33        3.10      1.35 o
   3  -5  11        0.56        2.32      2.32 o
   4  -5  11        1.52        6.19      3.48 o
   5  -5  11        6.79        5.81      3.68 o
  -4  -4  11       34.85       30.58      9.87 o
  -3  -4  11      229.08      243.08     26.32 o
  -2  -4  11        0.06       -1.94      1.94 o
  -1  -4  11      204.85      173.60     11.22 o
   0  -4  11      124.36       81.09      4.45 o
   1  -4  11       97.90       84.38      4.84 o
   2  -4  11       52.52       47.03      2.90 o
   3  -4  11       55.20       52.45      6.19 o
   4  -4  11       39.74       36.00      5.81 o
   5  -4  11       17.17       23.61      5.03 o
  -4  -3  11        9.97        3.29      4.64 o
  -3  -3  11      122.22      119.02     18.97 o
  -2  -3  11       11.42       11.81      2.32 o
  -1  -3  11        6.43        2.52      1.74 o
   0  -3  11        2.92        0.77      0.77 o
   1  -3  11        0.01       -1.35      1.35 o
   2  -3  11      131.50      137.02      4.64 o
   3  -3  11        2.30        6.39      2.13 o
   4  -3  11       15.67       21.10      3.48 o
   5  -3  11        1.58        4.45      4.06 o
  -4  -2  11       19.03       18.77      7.16 o
  -3  -2  11        4.93        1.35      2.90 o
  -2  -2  11      102.39       95.22      5.03 o
  -1  -2  11       33.76       26.90      2.13 o
   0  -2  11       32.45       35.03      1.94 o
   1  -2  11        1.69        3.68      1.55 o
   2  -2  11      218.20      235.34      7.35 o
   3  -2  11       77.95       80.51      4.45 o
   4  -2  11      159.38      178.24     11.61 o
   5  -2  11        0.05        0.00      3.68 o
  -4  -1  11        6.63       10.84      3.87 o
  -3  -1  11        0.00        1.55      3.10 o
  -2  -1  11        0.02       -0.39      1.74 o
  -1  -1  11       21.95       20.90      1.94 o
   0  -1  11       81.56       83.41      3.10 o
   1  -1  11       24.03       18.39      1.74 o
   2  -1  11      157.52      150.18      4.84 o
   3  -1  11      359.53      395.77     11.42 o
   4  -1  11        1.03        2.52      1.94 o
   5  -1  11       12.08       12.19      3.29 o
   6  -1  11        1.81        4.64      6.19 o
  -4   0  11        2.95        3.10      3.48 o
  -3   0  11       43.58       48.77      4.64 o
  -2   0  11      596.16      643.50     18.77 o
  -1   0  11       33.72       31.55      2.13 o
   0   0  11      160.29      164.31      5.42 o
   1   0  11      173.46      163.15      5.23 o
   2   0  11       30.93       35.42      1.74 o
   3   0  11       69.03       77.61      3.29 o
   4   0  11        0.95        5.03      2.32 o
   5   0  11        8.98       11.81      3.29 o
   6   0  11        0.22       -3.29      4.84 o
  -5   1  11        0.23       -5.81      5.81 o
  -4   1  11      163.44      167.41     19.93 o
  -3   1  11        6.15        2.90      2.32 o
  -2   1  11        0.34        1.74      1.74 o
  -1   1  11      198.52      193.53      5.23 o
   0   1  11       28.51       29.80      1.94 o
   1   1  11      336.36      347.39      9.10 o
   2   1  11      917.08     1018.76     22.45 o
   3   1  11      708.79      826.39     21.87 o
   4   1  11       15.46       14.13      2.13 o
   5   1  11       24.37       27.87      4.26 o
   6   1  11       26.71       26.32      7.55 o
  -5   2  11       21.29       39.87     10.06 o
  -4   2  11       18.11       14.71      3.87 o
  -3   2  11      147.56      161.02      8.52 o
  -2   2  11        1.32        2.52      1.94 o
  -1   2  11      150.09      157.15      4.84 o
   0   2  11       12.73       12.77      1.55 o
   1   2  11      171.97      180.18      5.23 o
   2   2  11      541.79      603.44     13.55 o
   3   2  11      251.48      257.79      7.74 o
   4   2  11       47.64       39.29      3.10 o
   5   2  11        0.15       -1.35      2.71 o
   6   2  11        6.37        6.39      6.39 o
  -5   3  11        1.05        2.90      7.16 o
  -4   3  11        9.69       14.90      4.26 o
  -3   3  11       11.66       11.81      2.52 o
  -2   3  11        7.21        7.16      1.74 o
  -1   3  11        0.44       -0.19      1.16 o
   0   3  11       65.93       69.28      2.52 o
   1   3  11       18.96       18.58      1.35 o
   2   3  11        3.82        3.68      0.97 o
   3   3  11      535.69      559.12     13.74 o
   4   3  11       52.19       46.64      4.45 o
   5   3  11       22.74       20.32      3.68 o
   6   3  11       65.49       77.22     13.16 o
  -4   4  11       55.81       41.42      7.74 o
  -3   4  11        6.43        4.26      2.52 o
  -2   4  11       16.16       16.84      1.94 o
  -1   4  11      129.18      136.25      4.06 o
   0   4  11      148.87      159.66      5.03 o
   1   4  11        0.65        1.94      1.35 o
   2   4  11       67.24       74.32      2.52 o
   3   4  11        0.05        0.00      1.74 o
   4   4  11        0.22       -0.97      1.55 o
   5   4  11       10.39        0.19      3.10 o
   6   4  11       73.34       64.45     11.22 o
  -4   5  11       68.05       65.03     10.64 o
  -3   5  11       11.77        9.10      3.68 o
  -2   5  11       81.11       78.96      3.48 o
  -1   5  11      117.67      123.67      3.87 o
   0   5  11      311.82      354.17      9.68 o
   1   5  11        5.63        5.81      1.35 o
   2   5  11       20.56       18.39      1.35 o
   3   5  11      195.58      199.92      5.81 o
   4   5  11        1.07        2.32      2.13 o
   5   5  11       11.48       11.42      2.90 o
   6   5  11        1.36        1.74      3.87 o
  -4   6  11       99.56      120.18     17.42 o
  -3   6  11       27.29       23.03      3.29 o
  -2   6  11       95.23       97.35      4.06 o
  -1   6  11        1.12        3.10      0.58 o
   0   6  11       13.68       15.68      1.94 o
   1   6  11        0.11       -0.19      1.16 o
   2   6  11       48.65       48.38      2.13 o
   3   6  11       17.77       14.90      1.74 o
   4   6  11       77.16       66.58      4.06 o
   5   6  11       33.81       24.77      3.48 o
   6   6  11        2.18        1.55      4.26 o
  -4   7  11       68.72       82.25     12.39 o
  -3   7  11        0.38        1.74      2.90 o
  -2   7  11      332.73      332.49     15.48 o
  -1   7  11      300.50      332.88     11.03 o
   0   7  11       73.21       78.96      3.29 o
   1   7  11       15.76       15.68      1.74 o
   2   7  11      199.15      212.31      5.42 o
   3   7  11       84.56       84.19      3.29 o
   4   7  11       10.00       11.03      1.74 o
   5   7  11       69.43       54.77      6.19 o
   6   7  11       13.30       24.58      7.35 o
  -4   8  11       15.26       18.19      6.97 o
  -3   8  11        4.76        5.81      3.29 o
  -2   8  11        0.66        1.55      1.94 o
  -1   8  11       16.70       17.03      2.32 o
   0   8  11        1.32        3.29      1.74 o
   1   8  11       57.29       65.99      2.90 o
   2   8  11      227.63      237.66      5.81 o
   3   8  11        6.24        5.81      1.55 o
   4   8  11       58.89       56.90      3.10 o
   5   8  11       17.74        8.71      2.71 o
   6   8  11        4.24        7.16      4.26 o
  -4   9  11        1.66       -2.71      6.39 o
  -3   9  11       69.87       76.45      8.32 o
  -2   9  11       93.70       83.99      5.03 o
  -1   9  11      121.80      137.60      5.23 o
   0   9  11       15.88       14.71      1.94 o
   1   9  11       85.29       91.15      3.68 o
   2   9  11      201.13      209.60      5.61 o
   3   9  11        4.94        3.87      1.74 o
   4   9  11       22.73       21.10      2.13 o
   5   9  11        1.78        8.32      3.48 o
   6   9  11        5.00       16.26      8.52 o
  -4  10  11        7.73        3.29      7.16 o
  -3  10  11        1.21       -2.90      2.90 o
  -2  10  11        9.22        8.71      2.13 o
  -1  10  11       49.07       46.64      3.48 o
   0  10  11      204.25      230.30      7.35 o
   1  10  11      150.62      152.12      5.42 o
   2  10  11       43.68       46.64      2.13 o
   3  10  11        3.20        2.13      1.55 o
   4  10  11        5.19        2.71      1.74 o
   5  10  11       33.03       36.96      6.58 o
   6  10  11        1.77       -3.48      6.39 o
  -3  11  11        0.71        0.39      3.10 o
  -2  11  11        0.19        1.74      3.48 o
  -1  11  11        0.38        0.39      1.94 o
   0  11  11       19.84       20.32      2.32 o
   1  11  11        4.47        2.32      1.55 o
   2  11  11       42.88       45.67      2.52 o
   3  11  11        8.58        6.39      1.74 o
   4  11  11        5.64        2.52      1.94 o
   5  11  11       56.51       70.45     11.61 o
  -3  12  11        0.58        4.84      4.26 o
  -2  12  11        2.91        6.58      3.68 o
  -1  12  11       10.22        9.10      3.68 o
   0  12  11       16.60       18.00      1.94 o
   1  12  11        3.26        4.26      1.35 o
   2  12  11        0.20        1.55      1.16 o
   3  12  11        1.81        3.68      1.55 o
   4  12  11        1.35       -1.35      2.13 o
   5  12  11        2.16        8.90      3.48 o
  -3  13  11       15.18       12.58      8.32 o
  -2  13  11        3.36        1.35      2.90 o
  -1  13  11       10.59       17.03      4.64 o
   0  13  11       11.84        4.64      2.71 o
   1  13  11       42.25       41.03      3.68 o
   2  13  11        5.13        5.23      2.13 o
   3  13  11        0.70       -1.74      3.10 o
   4  13  11       25.59       33.29      5.23 o
   5  13  11       53.08       49.54     11.22 o
  -2  14  11        4.33        4.64      4.64 o
  -1  14  11       31.99       35.22      6.97 o
   0  14  11       57.78       55.54      6.97 o
   1  14  11        0.57        1.35      1.94 o
   2  14  11        6.46        4.45      1.55 o
   3  14  11        0.35        0.97      3.29 o
   4  14  11        1.67        7.74      6.39 o
  -1  15  11        6.90        6.00      3.68 o
   0  15  11        3.83        3.29      2.71 o
   1  15  11        2.85        1.16      4.64 o
   2  15  11      135.74      142.83     24.97 o
   3  15  11        7.35       10.06      6.58 o
   4  15  11        0.46      -16.64     16.64 o
  -1  16  11        0.38        0.97      3.68 o
   0  16  11        0.56        1.55      2.90 o
   1  16  11       19.03       21.87      7.35 o
   2  16  11       29.37       20.13      6.39 o
   3  16  11       31.41       24.39      9.48 o
   1  17  11        0.38        9.68      7.55 o
   2  17  11       36.33       55.54     20.51 o
  -1  -9  12        4.83       27.68     14.90 o
   0  -9  12        2.47        6.39      6.39 o
   1  -9  12      199.98      238.82     37.93 o
  -2  -8  12        2.41        3.10      8.52 o
  -1  -8  12       30.42       31.93      7.93 o
   0  -8  12        0.95        1.16      3.48 o
   1  -8  12       29.40       33.48      7.16 o
   2  -8  12       15.18       14.32      6.00 o
   3  -8  12        0.26        8.90     10.64 o
  -2  -7  12       27.06       24.77      6.00 o
  -1  -7  12       23.10       33.87      6.19 o
   0  -7  12        0.79        1.94      3.29 o
   1  -7  12        2.54        4.06      3.48 o
   2  -7  12       59.16       76.25     12.00 o
   3  -7  12        9.38       15.48      4.64 o
  -3  -6  12        2.25        9.87      5.61 o
  -2  -6  12       12.67       16.84      5.61 o
  -1  -6  12       57.43       54.58      6.97 o
   0  -6  12        0.39        1.94      3.29 o
   1  -6  12        0.13       -0.39      3.10 o
   2  -6  12        6.99        3.10      3.87 o
   3  -6  12       15.30        7.16      4.06 o
   4  -6  12        0.59        5.61      5.61 o
  -3  -5  12       62.62       68.12     11.81 o
  -2  -5  12        0.05        1.35      3.68 o
  -1  -5  12        7.76       10.06      2.90 o
   0  -5  12       43.61       46.83      5.03 o
   1  -5  12        4.15        2.90      2.32 o
   2  -5  12        7.20        5.61      2.32 o
   3  -5  12        5.53       -0.39      3.29 o
   4  -5  12        0.65        6.19      5.23 o
  -3  -4  12       50.25       51.48      8.52 o
  -2  -4  12        8.58        5.23      3.10 o
  -1  -4  12        7.34        5.42      2.52 o
   0  -4  12        1.00       -0.77      2.52 o
   1  -4  12        1.56       -1.74      2.32 o
   2  -4  12       36.03       39.67      3.10 o
   3  -4  12        0.35       -1.16      2.52 o
   4  -4  12       26.17       24.58      4.84 o
   5  -4  12       34.66       37.93      9.87 o
  -4  -3  12       53.16       55.35     19.35 o
  -3  -3  12      113.68      113.22     16.26 o
  -2  -3  12       55.61       52.45      5.61 o
  -1  -3  12        0.79        5.23      1.35 o
   0  -3  12      103.14       79.74      4.26 o
   1  -3  12      130.74      122.89      7.74 o
   2  -3  12        0.70        0.00      1.74 o
   3  -3  12        8.39        7.74      3.10 o
   4  -3  12        7.71        4.64      3.29 o
   5  -3  12        1.00        2.71      3.68 o
  -4  -2  12        0.21       -3.48      4.45 o
  -3  -2  12        4.64        2.32      3.68 o
  -2  -2  12        6.96        5.23      2.52 o
  -1  -2  12        3.42        0.58      1.74 o
   0  -2  12        6.85        1.94      1.16 o
   1  -2  12      141.51      146.89      5.42 o
   2  -2  12        0.03        0.97      1.74 o
   3  -2  12      100.05      120.96      7.35 o
   4  -2  12       35.19       39.09      5.03 o
   5  -2  12        7.63        0.77      4.26 o
  -4  -1  12       16.57       20.71      5.03 o
  -3  -1  12        4.16        2.52      2.71 o
  -2  -1  12       43.28       41.61      3.48 o
  -1  -1  12      136.49      132.18      5.03 o
   0  -1  12        0.65       -1.16      1.16 o
   1  -1  12       69.78       66.19      3.10 o
   2  -1  12      235.83      269.40      8.71 o
   3  -1  12      226.85      225.47     11.03 o
   4  -1  12        0.18        0.19      2.13 o
   5  -1  12       38.32       44.71      6.77 o
  -4   0  12        0.11       -3.87      3.87 o
  -3   0  12        0.19       -2.71      2.71 o
  -2   0  12      153.78      177.47      8.90 o
  -1   0  12      250.10      247.72      7.55 o
   0   0  12        2.50       -1.35      1.35 o
   1   0  12       15.19       14.90      1.94 o
   2   0  12       67.17       65.03      3.10 o
   3   0  12      317.72      346.81     15.10 o
   4   0  12        2.87        1.55      2.13 o
   5   0  12        0.03       -1.16      3.10 o
  -4   1  12        0.47       -0.77      3.29 o
  -3   1  12        0.09        2.90      2.90 o
  -2   1  12       14.15       16.64      3.10 o
  -1   1  12      108.85      109.73      3.68 o
   0   1  12       49.79       47.61      2.71 o
   1   1  12      159.65      169.73      5.23 o
   2   1  12      139.53      138.38      4.26 o
   3   1  12      213.33      244.63      7.93 o
   4   1  12        4.52        1.55      2.13 o
   5   1  12        0.70       -2.90      2.90 o
   6   1  12        2.00       -3.29      7.16 o
  -4   2  12       51.88       71.99     11.22 o
  -3   2  12       30.15       28.84      3.48 o
  -2   2  12       80.12       81.28      5.23 o
  -1   2  12      193.05      200.89      6.00 o
   0   2  12       11.86       10.64      1.55 o
   1   2  12        0.04        2.52      1.35 o
   2   2  12      386.15      399.65      8.90 o
   3   2  12      368.44      392.48     12.00 o
   4   2  12       54.57       56.32      3.68 o
   5   2  12        5.34        0.19      3.10 o
   6   2  12       49.55       43.35     11.61 o
  -4   3  12       12.78        9.87      5.03 o
  -3   3  12       34.98       27.48      3.87 o
  -2   3  12      114.23      111.47      5.81 o
  -1   3  12      243.67      241.72      7.35 o
   0   3  12      411.09      425.39     10.84 o
   1   3  12        1.04        2.71      1.35 o
   2   3  12       10.71       12.58      1.16 o
   3   3  12      296.48      300.56      8.90 o
   4   3  12       17.61       12.19      2.32 o
   5   3  12        8.07        1.16      3.10 o
   6   3  12       44.51       53.80     10.26 o
  -4   4  12      139.28      183.47     28.45 o
  -3   4  12       26.65       20.90      3.68 o
  -2   4  12        8.21        9.10      2.13 o
  -1   4  12        2.48        2.32      0.97 o
   0   4  12      110.68      129.28      4.45 o
   1   4  12      367.18      376.62      8.90 o
   2   4  12      161.61      178.24      4.64 o
   3   4  12       11.52       15.48      1.94 o
   4   4  12        0.24       -1.94      1.94 o
   5   4  12        1.51        1.94      3.29 o
   6   4  12        8.60       12.19      5.03 o
  -4   5  12       31.70       24.58      6.39 o
  -3   5  12        6.23       -0.77      3.48 o
  -2   5  12      149.30      156.18      7.93 o
  -1   5  12        0.36        0.39      0.77 o
   0   5  12       19.12       13.35      2.13 o
   1   5  12      282.49      304.43      7.55 o
   2   5  12        8.74        9.29      1.16 o
   3   5  12       15.18        9.48      1.94 o
   4   5  12      237.70      239.01     11.61 o
   5   5  12        0.63        4.45      2.71 o
   6   5  12        0.11       -2.52      4.26 o
  -4   6  12       12.41       18.00      6.19 o
  -3   6  12       41.23       36.00      6.39 o
  -2   6  12       50.53       52.64      3.87 o
  -1   6  12       12.21       12.77      2.52 o
   0   6  12       16.62       16.64      1.94 o
   1   6  12       35.00       40.64      2.13 o
   2   6  12        3.41        2.90      0.97 o
   3   6  12      158.56      152.50      4.84 o
   4   6  12        1.95        3.68      1.94 o
   5   6  12       12.97       13.16      3.87 o
   6   6  12        0.02        0.77      5.61 o
  -4   7  12        9.19        3.10      4.64 o
  -3   7  12        5.75        4.06      4.45 o
  -2   7  12       37.80       32.51      3.10 o
  -1   7  12        7.19        6.00      1.94 o
   0   7  12        0.00       -0.19      1.55 o
   1   7  12      362.89      410.68      9.87 o
   2   7  12       14.30        9.29      1.74 o
   3   7  12       24.38       25.55      2.13 o
   4   7  12       15.22        8.32      1.94 o
   5   7  12        5.98        2.90      3.48 o
   6   7  12       17.30       18.77     10.64 o
  -4   8  12        2.70       -2.13      8.13 o
  -3   8  12       15.93       13.55      4.64 o
  -2   8  12       35.67       36.58      4.06 o
  -1   8  12      213.65      224.89     13.74 o
   0   8  12      108.75      132.57      5.03 o
   1   8  12       37.74       38.51      2.52 o
   2   8  12       14.34       14.71      1.55 o
   3   8  12       57.54       57.48      3.29 o
   4   8  12        0.18       -2.13      2.13 o
   5   8  12        0.27       -2.32      3.68 o
   6   8  12        6.63       -3.10     10.26 o
  -3   9  12        0.10        0.97      3.87 o
  -2   9  12       26.28       30.19      4.45 o
  -1   9  12       54.87       55.93      4.84 o
   0   9  12        3.51        2.32      2.13 o
   1   9  12       12.90        9.68      1.94 o
   2   9  12       50.95       52.06      2.52 o
   3   9  12       47.48       46.06      2.71 o
   4   9  12       21.57       17.03      2.52 o
   5   9  12        1.92        0.39      4.06 o
  -3  10  12       77.24       84.57     14.71 o
  -2  10  12       50.54       53.42      7.16 o
  -1  10  12        2.40        3.29      2.90 o
   0  10  12      467.73      551.57     24.97 o
   1  10  12        3.25        2.71      1.35 o
   2  10  12        0.64       -1.55      1.55 o
   3  10  12      118.95      115.35      5.23 o
   4  10  12        0.15        0.00      2.71 o
   5  10  12        3.69        1.35      3.68 o
  -3  11  12        2.42        6.97      5.42 o
  -2  11  12        0.57       -3.87      3.87 o
  -1  11  12        0.03       -2.90      2.90 o
   0  11  12       10.08       12.77      2.71 o
   1  11  12       22.59       18.19      1.94 o
   2  11  12       14.44       16.45      2.71 o
   3  11  12        1.02        0.58      1.74 o
   4  11  12        8.52        9.29      3.29 o
   5  11  12        1.64       -2.13      3.68 o
  -3  12  12       54.71       45.67     14.51 o
  -2  12  12        1.91        4.26      4.06 o
  -1  12  12        7.25        5.42      3.10 o
   0  12  12      140.75      160.83     12.77 o
   1  12  12        0.03       -0.97      1.55 o
   2  12  12        0.27       -0.19      1.35 o
   3  12  12       21.92       21.87      3.29 o
   4  12  12        2.34        3.68      2.71 o
   5  12  12        0.05       -2.13      3.48 o
  -2  13  12       36.92       24.19      6.39 o
  -1  13  12        3.59        1.55      4.06 o
   0  13  12       13.88       13.16      4.06 o
   1  13  12        4.45        5.23      2.32 o
   2  13  12        0.00       -0.58      1.94 o
   3  13  12       14.10       11.42      3.10 o
   4  13  12       14.52       19.55      6.97 o
  -2  14  12        0.05        0.19      4.45 o
  -1  14  12        0.01        0.00      3.48 o
   0  14  12       16.82       16.26      4.26 o
   1  14  12        0.28        4.45      5.61 o
   2  14  12        4.55        0.19      5.23 o
   3  14  12       11.30        8.90      2.52 o
   4  14  12       19.69       24.39     14.32 o
  -1  15  12       44.79       45.87     10.64 o
   0  15  12       11.02        5.61      3.68 o
   1  15  12       35.47       29.80      5.23 o
   2  15  12        3.65       10.06      6.19 o
   3  15  12        5.02        0.00      6.77 o
   0  16  12       13.92       18.39      5.42 o
   1  16  12       52.19       66.96     12.97 o
   2  16  12        3.83        0.19      7.16 o
   0  -8  13        0.52        5.03      5.23 o
   1  -8  13       12.48       16.45      8.32 o
  -1  -7  13       45.17       36.00      7.55 o
   0  -7  13        0.69       -4.64      4.64 o
   1  -7  13       18.51       26.13      6.00 o
   2  -7  13      197.46      251.98     38.32 o
  -2  -6  13       44.46       49.93      9.87 o
  -1  -6  13       19.38       14.32      4.64 o
   0  -6  13        4.88        0.39      3.10 o
   1  -6  13        0.66       -1.74      3.68 o
   2  -6  13       71.16       87.67     12.97 o
   3  -6  13        5.88        5.81      5.81 o
  -2  -5  13        6.35       10.84      4.06 o
  -1  -5  13        5.20        6.19      4.45 o
   0  -5  13        0.66       -1.16      4.64 o
   1  -5  13        0.05       -1.74      2.90 o
   2  -5  13        3.44        6.19      3.68 o
   3  -5  13        1.07       -0.77      5.23 o
   4  -5  13        9.50        3.68      4.84 o
  -3  -4  13        0.32        4.64      6.58 o
  -2  -4  13       48.98       70.06     10.84 o
  -1  -4  13        0.70        0.39      2.90 o
   0  -4  13        8.14       -1.55      3.87 o
   1  -4  13       30.83       28.84      4.26 o
   2  -4  13       36.93       42.96      6.77 o
   3  -4  13        0.04        6.58      3.87 o
   4  -4  13        0.10        3.48      4.45 o
  -3  -3  13       16.41       33.48      6.97 o
  -2  -3  13       54.74       69.09      9.87 o
  -1  -3  13        1.82        4.64      1.94 o
   0  -3  13        8.20        7.16      1.16 o
   1  -3  13        3.36        0.77      1.55 o
   2  -3  13       14.29       13.55      1.94 o
   3  -3  13        0.82       -0.58      2.32 o
   4  -3  13        2.91       -4.06      4.06 o
  -3  -2  13        3.02        5.03      4.45 o
  -2  -2  13       57.92       66.38      9.68 o
  -1  -2  13        0.03       -1.16      2.13 o
   0  -2  13        1.21        2.71      1.55 o
   1  -2  13      120.26      150.57      8.32 o
   2  -2  13        1.87        6.97      2.13 o
   3  -2  13        0.86        1.35      2.32 o
   4  -2  13        2.92        2.52      2.52 o
   5  -2  13        0.36        2.13      3.29 o
  -3  -1  13        1.66        0.19      3.48 o
  -2  -1  13       10.03        7.93      2.32 o
  -1  -1  13        4.87       11.22      2.32 o
   0  -1  13      181.02      154.83      7.93 o
   1  -1  13       13.69        9.87      1.94 o
   2  -1  13       29.22       24.39      2.71 o
   3  -1  13        2.37        0.19      2.52 o
   4  -1  13       40.98       49.35      7.55 o
   5  -1  13        1.37        4.26      4.64 o
  -4   0  13       23.04       17.03      7.74 o
  -3   0  13       10.24       17.22      5.42 o
  -2   0  13      190.67      211.14     14.90 o
  -1   0  13       15.06       13.35      2.13 o
   0   0  13       64.40       57.48      3.10 o
   1   0  13        1.54        0.77      1.35 o
   2   0  13        0.15       -0.77      1.55 o
   3   0  13       14.68       10.26      2.13 o
   4   0  13       69.80       54.96      5.81 o
   5   0  13        6.42        2.90      3.29 o
  -4   1  13        3.71       15.10      6.19 o
  -3   1  13        0.02        1.55      4.06 o
  -2   1  13        3.48        6.77      2.52 o
  -1   1  13      262.43      265.53     12.77 o
   0   1  13      135.30      117.67      4.45 o
   1   1  13        1.80        0.39      1.35 o
   2   1  13       53.65       52.83      2.52 o
   3   1  13       25.19       17.61      2.52 o
   4   1  13       28.43       29.03      3.48 o
   5   1  13        2.30        4.26      2.90 o
  -4   2  13       47.88       60.00     11.42 o
  -3   2  13       10.95        7.93      4.26 o
  -2   2  13       26.83       29.42      3.48 o
  -1   2  13       24.95       24.77      2.13 o
   0   2  13       44.26       41.61      2.90 o
   1   2  13       34.99       32.90      2.13 o
   2   2  13        9.80        9.87      1.35 o
   3   2  13        3.92        4.84      1.74 o
   4   2  13       11.00        8.13      2.32 o
   5   2  13       21.35       22.26      4.26 o
  -4   3  13       79.17       99.09     16.84 o
  -3   3  13        0.06        3.68      4.06 o
  -2   3  13       26.03       31.55      3.29 o
  -1   3  13      348.21      380.10     17.61 o
   0   3  13        6.06        3.29      1.16 o
   1   3  13      209.84      218.69      6.77 o
   2   3  13        0.26       -1.16      1.16 o
   3   3  13       65.62       60.77      3.68 o
   4   3  13       65.87       55.35      4.26 o
   5   3  13        1.72       -2.52      3.10 o
  -4   4  13        3.80        2.52      4.26 o
  -3   4  13        2.83        6.19      3.29 o
  -2   4  13       95.96      104.70      7.93 o
  -1   4  13       40.87       37.16      2.71 o
   0   4  13      290.69      307.14      9.68 o
   1   4  13      132.57      136.44      4.26 o
   2   4  13      104.15      102.96      3.29 o
   3   4  13       19.73       17.81      2.13 o
   4   4  13      165.04      171.08     11.22 o
   5   4  13        2.90       -3.10      8.13 o
   6   4  13       22.16       31.74     13.93 o
  -4   5  13       59.97       68.90     12.77 o
  -3   5  13       24.00       27.87      5.61 o
  -2   5  13        3.20        1.35      1.94 o
  -1   5  13        3.07        5.23      0.97 o
   0   5  13       11.02        9.87      2.32 o
   1   5  13       47.20       49.93      2.52 o
   2   5  13      182.99      189.86      5.42 o
   3   5  13      118.09      122.51      6.00 o
   4   5  13       24.25       22.26      2.71 o
   5   5  13        6.32       -6.00      6.00 o
  -4   6  13       14.53       14.13      7.74 o
  -3   6  13        0.41       -4.84      5.23 o
  -2   6  13       60.77       64.64      6.19 o
  -1   6  13        0.68       -0.39      2.52 o
   0   6  13       35.61       37.74      2.71 o
   1   6  13      127.01      132.57      4.45 o
   2   6  13      133.54      135.09      4.45 o
   3   6  13       33.56       24.97      2.32 o
   4   6  13       97.03      101.02      6.97 o
   5   6  13       28.41       24.58      5.23 o
  -3   7  13        0.06        4.45      3.87 o
  -2   7  13        0.72        0.00      3.10 o
  -1   7  13      212.55      254.50     15.10 o
   0   7  13       16.15       18.77      2.32 o
   1   7  13        2.53        3.29      1.55 o
   2   7  13        8.72        6.58      1.55 o
   3   7  13        0.71        2.32      1.94 o
   4   7  13       46.05       40.45      3.29 o
   5   7  13        8.67       12.19      4.06 o
  -3   8  13        3.17        6.77      3.87 o
  -2   8  13        7.54        9.87      3.87 o
  -1   8  13       61.93       62.51      5.61 o
   0   8  13      106.47      117.67      7.16 o
   1   8  13        8.58        9.87      1.74 o
   2   8  13       17.07       15.68      2.13 o
   3   8  13       72.33       67.93      3.87 o
   4   8  13        3.93        0.58      1.94 o
   5   8  13        2.06       -1.35      3.68 o
  -3   9  13        0.13        5.03      6.19 o
  -2   9  13       60.26       57.48      7.55 o
  -1   9  13       33.72       35.42      4.26 o
   0   9  13      121.88      150.76      8.52 o
   1   9  13        7.03        8.13      1.74 o
   2   9  13       52.33       47.61      2.90 o
   3   9  13      183.77      187.92     11.03 o
   4   9  13        1.59        0.19      1.94 o
   5   9  13        0.01       -2.71      3.87 o
  -3  10  13       17.84       15.10      6.39 o
  -2  10  13        0.62        3.68      4.26 o
  -1  10  13       35.15       36.77      4.45 o
   0  10  13      487.58      572.08     28.45 o
   1  10  13        0.53        0.58      1.94 o
   2  10  13       33.11       39.29      2.90 o
   3  10  13      198.85      210.95     14.71 o
   4  10  13        0.26       -0.97      2.52 o
   5  10  13        5.28        3.87      4.06 o
  -3  11  13       10.38       12.19     11.42 o
  -2  11  13       38.58       31.93      6.39 o
  -1  11  13        0.25        0.00      2.90 o
   0  11  13       11.61       11.42      3.10 o
   1  11  13        1.39       -0.58      1.74 o
   2  11  13        8.31        3.68      3.29 o
   3  11  13      113.41      128.70     14.32 o
   4  11  13        0.75        0.58      2.71 o
   5  11  13       47.79       53.03     15.87 o
  -2  12  13        0.68        0.39      5.81 o
  -1  12  13        0.59        0.39      5.03 o
   0  12  13       78.26       76.64     10.64 o
   1  12  13       53.08       63.87      7.16 o
   2  12  13        2.49        1.16      2.32 o
   3  12  13       10.85       14.90      3.48 o
   4  12  13        1.15       -0.58      2.71 o
  -2  13  13        1.54        8.71      5.61 o
  -1  13  13        3.37        2.71      3.68 o
   0  13  13       13.43       13.74      4.64 o
   1  13  13       19.10       17.81      4.26 o
   2  13  13       13.35       12.39      3.29 o
   3  13  13        9.78        3.10      2.32 o
   4  13  13        3.40        0.77      2.90 o
  -1  14  13       20.64       20.71      6.00 o
   0  14  13        1.63       -0.58      3.10 o
   1  14  13        4.87        6.77      3.29 o
   2  14  13        0.41        5.81      2.90 o
   3  14  13       11.80        9.68      3.29 o
  -1  15  13        7.49        1.35      5.23 o
   0  15  13       22.37       20.51      5.42 o
   1  15  13        1.61       -2.52      2.52 o
   2  15  13       12.78       20.13      7.74 o
   3  15  13        0.57       33.67     16.06 o
   1  16  13        2.14       21.10     16.64 o
   2  16  13        1.17        5.03      9.68 o
   0  -7  14       17.89       16.64      7.55 o
   1  -7  14        4.12       10.64      5.61 o
  -1  -6  14       10.74       14.51      6.58 o
   0  -6  14        0.07       -2.32      4.26 o
   1  -6  14        7.70        4.45      4.06 o
   2  -6  14      182.76      218.89     35.22 o
  -2  -5  14        3.53        8.13      6.58 o
  -1  -5  14       30.31       30.00      7.35 o
   0  -5  14       18.26       19.16      4.64 o
   1  -5  14       15.03       12.00      4.84 o
   2  -5  14        0.00        1.94      3.68 o
   3  -5  14        1.05       -0.39      8.90 o
  -2  -4  14        1.11        7.35      4.84 o
  -1  -4  14        0.77        5.23      3.68 o
   0  -4  14       18.41        7.93      3.68 o
   1  -4  14       43.89       58.45     15.10 o
   2  -4  14        5.14        2.13      3.29 o
   3  -4  14        7.32       16.06      6.00 o
  -2  -3  14        1.48        2.32      3.48 o
  -1  -3  14        0.01       -3.10      3.48 o
   0  -3  14       40.08       39.67      6.97 o
   1  -3  14       31.79       44.71      6.97 o
   2  -3  14       45.08       35.80      5.23 o
   3  -3  14       12.43       20.32      6.58 o
   4  -3  14       15.96       14.51      4.64 o
  -3  -2  14       86.77       96.19     19.74 o
  -2  -2  14      108.48      155.02     21.10 o
  -1  -2  14        4.87        9.68      2.90 o
   0  -2  14        1.86        0.39      1.94 o
   1  -2  14       45.41       50.90      4.84 o
   2  -2  14       19.02       17.61      2.90 o
   3  -2  14       50.51       54.58      7.16 o
   4  -2  14        0.53       -1.16      4.06 o
  -3  -1  14        0.93        2.90      3.48 o
  -2  -1  14       44.46       44.13      6.97 o
  -1  -1  14      239.61      249.27     22.26 o
   0  -1  14        1.91        1.94      1.74 o
   1  -1  14        1.45       -1.74      1.74 o
   2  -1  14       12.36       14.51      2.32 o
   3  -1  14        3.95        1.16      2.13 o
   4  -1  14       26.23       23.03      4.64 o
  -3   0  14        1.63       -0.58      3.10 o
  -2   0  14        1.79        0.58      3.29 o
  -1   0  14        0.01        0.77      2.13 o
   0   0  14       51.40       45.87      3.68 o
   1   0  14       48.90       37.74      3.48 o
   2   0  14       11.78       11.03      1.94 o
   3   0  14        0.13       -1.74      1.94 o
   4   0  14       34.50       34.64      5.61 o
   5   0  14        5.83        9.87      4.64 o
  -3   1  14        2.87       -3.29      3.29 o
  -2   1  14       33.37       30.38      4.45 o
  -1   1  14       63.03       66.38      5.03 o
   0   1  14       28.24       31.35      3.10 o
   1   1  14        0.30        1.74      1.94 o
   2   1  14        1.46        2.71      1.35 o
   3   1  14        2.44        0.19      2.13 o
   4   1  14       14.78       18.77      4.45 o
   5   1  14       10.40       12.19      4.84 o
  -3   2  14        3.78        3.87      4.26 o
  -2   2  14       25.61       25.35      3.87 o
  -1   2  14      158.32      178.24     11.42 o
   0   2  14        1.74        2.13      1.55 o
   1   2  14       27.30       22.45      2.32 o
   2   2  14       15.36       15.68      1.74 o
   3   2  14        1.34        0.19      2.13 o
   4   2  14       98.79       90.77      8.71 o
   5   2  14        3.81        3.29      3.10 o
  -3   3  14       11.27       13.35      4.84 o
  -2   3  14        8.22       10.45      2.90 o
  -1   3  14       11.81       12.00      1.94 o
   0   3  14       18.95       14.32      1.94 o
   1   3  14        7.92        7.16      1.55 o
   2   3  14        1.56        2.13      1.16 o
   3   3  14        6.27        3.68      2.13 o
   4   3  14      137.22      145.73     14.51 o
   5   3  14        0.88        2.52      3.87 o
  -3   4  14       35.69       50.51      9.29 o
  -2   4  14        0.67       -1.94      2.32 o
  -1   4  14       43.77       43.93      3.10 o
   0   4  14        2.54        2.32      1.94 o
   1   4  14      435.58      469.32     20.13 o
   2   4  14       58.92       63.48      3.48 o
   3   4  14       26.03       20.51      2.90 o
   4   4  14      384.97      404.48     38.32 o
   5   4  14        1.35       -1.35      5.03 o
  -3   5  14       16.50       17.61      5.61 o
  -2   5  14       47.59       55.93      7.16 o
  -1   5  14       56.27       64.25      5.42 o
   0   5  14       14.90       12.58      2.71 o
   1   5  14      267.96      291.65     12.00 o
   2   5  14       96.53       91.15      4.64 o
   3   5  14       12.40        8.71      2.13 o
   4   5  14        2.37        0.00      3.68 o
   5   5  14        0.07        0.77      3.48 o
  -3   6  14       34.39       40.64      8.71 o
  -2   6  14       12.78       19.16      4.84 o
  -1   6  14       12.24       14.32      3.68 o
   0   6  14      126.45      120.57      7.16 o
   1   6  14       25.09       26.13      2.32 o
   2   6  14       62.11       52.83      3.29 o
   3   6  14       10.44       12.19      2.32 o
   4   6  14       11.14        7.55      3.48 o
   5   6  14        3.03       -0.58      3.68 o
  -3   7  14        2.01        3.29      3.87 o
  -2   7  14       35.56       22.45      5.61 o
  -1   7  14        0.00        0.77      2.71 o
   0   7  14       53.46       49.74      4.06 o
   1   7  14      263.92      298.62     13.16 o
   2   7  14        0.17       -1.16      1.35 o
   3   7  14       54.67       48.38      4.06 o
   4   7  14       78.63       69.67      7.55 o
   5   7  14        3.24        3.29      3.48 o
  -3   8  14        0.45        2.13      5.42 o
  -2   8  14        3.50        4.45      3.48 o
  -1   8  14      227.06      266.30     20.71 o
   0   8  14      675.00      803.16     39.48 o
   1   8  14        9.92        7.55      2.13 o
   2   8  14       15.38       11.81      2.52 o
   3   8  14        4.38        2.52      1.94 o
   4   8  14        8.49        0.77      3.10 o
   5   8  14        0.52        0.00      5.42 o
  -3   9  14        0.45       -2.13     10.06 o
  -2   9  14        0.63        4.26      3.48 o
  -1   9  14       23.07       35.03      5.61 o
   0   9  14      139.87      149.21     10.84 o
   1   9  14      348.18      394.81     24.19 o
   2   9  14        1.75        0.19      2.32 o
   3   9  14        1.11        3.48      1.94 o
   4   9  14       10.56        6.97      3.48 o
   5   9  14        4.51       -4.64      4.64 o
  -2  10  14       20.36       23.42      6.19 o
  -1  10  14       17.64       19.16      5.23 o
   0  10  14       75.75       91.35      8.13 o
   1  10  14       56.33       54.38      4.45 o
   2  10  14       18.20       21.68      3.48 o
   3  10  14       63.78       58.64      6.58 o
   4  10  14       31.16       29.03      8.13 o
   5  10  14        2.61       -4.64      5.23 o
  -2  11  14       21.27       20.71      6.58 o
  -1  11  14        0.16       -3.87      3.87 o
   0  11  14       15.31       21.10      4.84 o
   1  11  14       22.94       24.77      3.87 o
   2  11  14        6.10       10.84      5.61 o
   3  11  14        1.09       -2.52      2.52 o
   4  11  14        0.07        1.16      3.68 o
  -2  12  14        3.55       15.68      7.74 o
  -1  12  14        0.66        5.42      6.00 o
   0  12  14        0.08        4.64      4.84 o
   1  12  14       22.28       20.90      4.45 o
   2  12  14       15.88       19.16      4.26 o
   3  12  14       14.22       11.81      4.06 o
   4  12  14       58.54       68.90     11.81 o
  -1  13  14        0.14       -2.52      5.23 o
   0  13  14        0.45       -2.90      3.48 o
   1  13  14      107.97      121.73     17.42 o
   2  13  14       24.19       26.51      5.42 o
   3  13  14        9.40        7.35      3.48 o
   4  13  14       28.52       25.93      8.52 o
  -1  14  14        2.30        0.77      6.77 o
   0  14  14       21.67       30.38      8.71 o
   1  14  14        0.61        1.35      3.48 o
   2  14  14        0.04        0.58      2.52 o
   3  14  14        0.21        8.90     11.22 o
   0  15  14        0.68       -0.77      2.90 o
   1  15  14        5.29        0.39      4.06 o
   2  15  14       24.53       28.45      7.35 o
   0  -5  15        4.60        5.42      5.23 o
   1  -5  15        1.87        0.58      4.06 o
   2  -5  15       17.65       21.29      7.74 o
  -1  -4  15        0.01       -2.13      3.68 o
   0  -4  15       54.00       65.41     11.61 o
   1  -4  15        0.05       -2.32      3.87 o
   2  -4  15       36.03       35.80      7.16 o
   3  -4  15       45.38       49.16     15.68 o
  -2  -3  15        0.93       -0.58      4.64 o
  -1  -3  15        3.06        2.71      4.84 o
   0  -3  15       23.33       16.06      4.45 o
   1  -3  15       29.31       26.90      6.19 o
   2  -3  15        1.66        0.39      3.68 o
   3  -3  15        0.11        0.77      5.61 o
  -2  -2  15       12.00       13.74      4.84 o
  -1  -2  15        5.17        7.55      4.84 o
   0  -2  15        0.15        1.94      2.71 o
   1  -2  15        2.18        1.74      3.10 o
   2  -2  15      108.26      131.41     18.39 o
   3  -2  15        0.96        4.64      3.29 o
   4  -2  15        0.22       -4.26      6.97 o
  -2  -1  15       21.51       22.06      5.61 o
  -1  -1  15       14.83       19.16      5.03 o
   0  -1  15       21.25       22.06      3.68 o
   1  -1  15       18.58        8.71      2.71 o
   2  -1  15      312.11      374.29     55.93 o
   3  -1  15       10.31        2.52      2.71 o
   4  -1  15        6.48        4.26      3.10 o
  -3   0  15        0.59        2.13      9.87 o
  -2   0  15       14.24       18.39      4.06 o
  -1   0  15      202.48      260.11     27.87 o
   0   0  15        1.86        0.39      2.13 o
   1   0  15       23.62       26.13      3.29 o
   2   0  15       28.86       23.03      3.87 o
   3   0  15       11.04       12.19      3.68 o
   4   0  15        0.77       -2.71      3.68 o
  -3   1  15        3.29       -1.74      4.84 o
  -2   1  15        1.80        1.55      2.90 o
  -1   1  15      231.59      258.75     27.87 o
   0   1  15       90.53       98.70      7.74 o
   1   1  15        5.59        5.42      1.94 o
   2   1  15       26.17       23.80      3.29 o
   3   1  15        0.03        1.55      2.52 o
   4   1  15        5.01        3.10      2.90 o
  -3   2  15       14.55       12.00      5.81 o
  -2   2  15        9.44       10.26      4.26 o
  -1   2  15        1.82        0.97      2.52 o
   0   2  15       13.84       11.42      2.32 o
   1   2  15        7.21       11.22      2.32 o
   2   2  15        8.96        7.35      2.32 o
   3   2  15        3.09        2.32      2.90 o
   4   2  15       28.70       24.97      4.26 o
   5   2  15       14.30       17.22      5.61 o
  -3   3  15        0.00       -3.10      3.87 o
  -2   3  15        0.02       -3.87      3.87 o
  -1   3  15       94.99       99.28     10.26 o
   0   3  15        3.35        2.71      1.74 o
   1   3  15        0.00        2.71      1.94 o
   2   3  15       32.07       35.22      2.90 o
   3   3  15       10.41       10.06      3.29 o
   4   3  15       21.64       23.42      4.84 o
   5   3  15       31.50       16.84      6.97 o
  -3   4  15        2.37        8.32      5.23 o
  -2   4  15        7.77        7.55      5.23 o
  -1   4  15       71.32       76.64     11.03 o
   0   4  15       85.09       75.48      6.58 o
   1   4  15       23.79       16.45      2.71 o
   2   4  15        3.13        3.68      1.94 o
   3   4  15        0.79       -1.16      2.52 o
   4   4  15       54.52       48.96      8.32 o
   5   4  15        0.29        7.16      4.26 o
  -3   5  15       47.93       60.00     11.61 o
  -2   5  15        4.26        1.74      3.68 o
  -1   5  15        5.65        9.87      4.06 o
   0   5  15       25.65       24.00      3.68 o
   1   5  15        2.15        3.68      2.32 o
   2   5  15       34.35       32.51      3.10 o
   3   5  15       36.36       32.32      3.68 o
   4   5  15       30.70       18.58      8.90 o
   5   5  15        5.68        4.64      3.87 o
  -3   6  15        3.01       -5.03      6.19 o
  -2   6  15       28.22       24.19      6.19 o
  -1   6  15       86.34      101.02     13.74 o
   0   6  15       46.68       44.13      4.64 o
   1   6  15        2.34        1.74      2.32 o
   2   6  15       63.56       66.77      5.03 o
   3   6  15        9.65        6.39      2.32 o
   4   6  15       16.43       11.03      3.87 o
   5   6  15       56.64       40.84     10.84 o
  -3   7  15        0.15      -12.97     12.97 o
  -2   7  15       41.20       46.83      8.32 o
  -1   7  15       61.98       49.93      6.77 o
   0   7  15      397.38      464.87     30.97 o
   1   7  15      134.76      141.67      8.71 o
   2   7  15       12.08        9.87      2.13 o
   3   7  15        0.00        0.58      2.52 o
   4   7  15        1.25        0.77      3.68 o
   5   7  15        0.00        1.55      4.84 o
  -2   8  15        0.17       -4.64      4.64 o
  -1   8  15        0.46        2.52      3.10 o
   0   8  15       27.59       33.09      4.06 o
   1   8  15       29.86       30.38      3.29 o
   2   8  15        0.01        1.74      2.90 o
   3   8  15        0.94        0.97      2.52 o
   4   8  15        1.26        1.16      2.71 o
   5   8  15        5.34       14.51      7.35 o
  -2   9  15        0.11        4.84      5.42 o
  -1   9  15        0.73       -3.48      3.48 o
   0   9  15       70.38       78.77      9.68 o
   1   9  15       40.32       37.93      3.68 o
   2   9  15       10.00       11.61      3.48 o
   3   9  15        7.28        4.84      2.52 o
   4   9  15       12.61       15.48      4.84 o
   5   9  15        6.25        8.52      8.90 o
  -2  10  15        0.68       -5.81      5.81 o
  -1  10  15       79.52       91.54     13.74 o
   0  10  15       69.70       79.74     11.03 o
   1  10  15       21.88       20.32      3.68 o
   2  10  15        2.92        1.94      2.32 o
   3  10  15        0.09        1.94      3.29 o
   4  10  15        0.00       -4.45      4.45 o
  -1  11  15       50.77       52.06      9.29 o
   0  11  15       38.05       34.26      6.58 o
   1  11  15      151.65      196.82     21.48 o
   2  11  15        2.33        8.13      3.48 o
   3  11  15       56.17       72.38     10.64 o
   4  11  15      117.16      110.31     17.42 o
  -1  12  15        3.47       10.45      5.23 o
   0  12  15        0.40        1.35      3.48 o
   1  12  15       75.57       93.48     13.93 o
   2  12  15       15.80       17.81      6.19 o
   3  12  15       27.93       33.67      6.97 o
   4  12  15        9.01        6.77      5.42 o
  -1  13  15       12.69        1.35      6.97 o
   0  13  15        3.28       -3.48      5.23 o
   1  13  15      107.27      113.22     18.19 o
   2  13  15       14.04       10.06      4.06 o
   3  13  15       32.21       43.16     10.06 o
   0  14  15        0.00        8.71      5.61 o
   1  14  15        7.18        0.39      4.45 o
   2  14  15       25.51       19.55     12.39 o
   0  -4  16       12.70       10.06     10.26 o
   1  -4  16       47.44       39.48      9.68 o
  -1  -3  16        2.84        5.03      7.16 o
   0  -3  16        1.14        3.29      4.26 o
   1  -3  16       13.52       18.00      5.23 o
   2  -3  16        3.00        2.32      4.26 o
  -1  -2  16       11.17       19.16      5.81 o
   0  -2  16        2.55        2.90      3.68 o
   1  -2  16       44.63       50.90      9.29 o
   2  -2  16       68.05       95.22     26.32 o
   3  -2  16        5.44        6.58      4.26 o
  -1  -1  16       88.17       91.15     14.71 o
   0  -1  16        1.30        6.39      3.68 o
   1  -1  16        0.05        1.94      3.48 o
   2  -1  16       28.52       32.71      6.58 o
   3  -1  16       33.28       31.93      6.58 o
  -2   0  16       11.78       27.48      7.16 o
  -1   0  16        6.71        3.48      5.03 o
   0   0  16       37.04       27.48      5.42 o
   1   0  16       18.60       13.55      2.90 o
   2   0  16        1.41        1.55      2.32 o
   3   0  16       29.01       29.42      5.42 o
   4   0  16        0.18        2.32      4.45 o
  -2   1  16       15.96       10.84      5.23 o
  -1   1  16      148.07      182.89     25.35 o
   0   1  16        0.26        0.00      2.32 o
   1   1  16        6.95       11.03      3.10 o
   2   1  16       10.33        9.48      2.90 o
   3   1  16       10.49        6.00      2.52 o
   4   1  16        0.06        3.48      2.90 o
  -2   2  16        3.68        0.39      4.84 o
  -1   2  16        4.18        3.10      5.23 o
   0   2  16       28.78       25.93      4.84 o
   1   2  16       19.50       20.90      3.29 o
   2   2  16        2.95        2.71      2.52 o
   3   2  16        1.23        3.48      3.29 o
   4   2  16      100.56      115.35     15.87 o
  -2   3  16       16.62        9.68      6.00 o
  -1   3  16       14.05       18.00      5.81 o
   0   3  16       31.46       28.45      5.23 o
   1   3  16        1.94        1.35      2.71 o
   2   3  16        6.46        4.06      2.71 o
   3   3  16       11.07       11.22      2.71 o
   4   3  16       26.76       31.35      6.19 o
  -2   4  16        2.75       11.81      4.64 o
  -1   4  16        4.70        5.81      4.26 o
   0   4  16        1.48        4.45      2.90 o
   1   4  16        8.38        7.16      3.29 o
   2   4  16       17.09       17.22      3.48 o
   3   4  16       13.69       12.97      3.68 o
   4   4  16        0.06        3.29      3.68 o
  -2   5  16       20.91       24.39      7.16 o
  -1   5  16       28.41       28.06      6.39 o
   0   5  16       20.06       17.03      5.23 o
   1   5  16        2.34        0.00      2.13 o
   2   5  16       25.65       23.03      3.87 o
   3   5  16       73.70       77.22     10.06 o
   4   5  16        4.14       10.26      4.45 o
  -2   6  16       53.92       55.74      9.87 o
  -1   6  16        2.87        2.13      3.68 o
   0   6  16       18.21       17.22      4.45 o
   1   6  16        0.59        0.97      2.32 o
   2   6  16        9.80        9.29      3.29 o
   3   6  16        0.08       -2.52      2.52 o
   4   6  16       34.69       35.22      7.55 o
  -2   7  16        0.53       -5.03      5.03 o
  -1   7  16       71.59       78.57     12.39 o
   0   7  16       71.15       66.19      8.71 o
   1   7  16        4.91        4.06      2.52 o
   2   7  16        8.58        5.81      2.90 o
   3   7  16       13.44       12.19      3.10 o
   4   7  16       12.00       17.22      7.55 o
  -2   8  16        4.85        0.58      7.16 o
  -1   8  16       73.50       56.71      9.68 o
   0   8  16        6.82       -2.71      4.06 o
   1   8  16      176.30      187.34     16.84 o
   2   8  16       24.48       28.06      5.23 o
   3   8  16       22.40       19.35      4.26 o
   4   8  16        3.39        5.61      3.68 o
  -2   9  16        2.90       14.13      9.68 o
  -1   9  16       10.20        5.42      4.26 o
   0   9  16       19.47       21.10      5.42 o
   1   9  16       79.60       92.12      9.87 o
   2   9  16        1.13       -3.48      3.48 o
   3   9  16       15.19       14.51      3.87 o
   4   9  16       49.41       51.09      9.29 o
  -1  10  16       52.81       39.48      8.13 o
   0  10  16        4.10        6.00      4.84 o
   1  10  16        1.42       -2.32      2.71 o
   2  10  16        3.23        5.81      2.71 o
   3  10  16       10.34       10.06      4.45 o
   4  10  16       37.19       39.48      8.32 o
  -1  11  16       75.01       86.51     25.16 o
   0  11  16      284.95      317.39     59.22 o
   1  11  16      394.25      514.41     67.93 o
   2  11  16       15.41       11.22      4.06 o
   3  11  16        7.03       10.64      5.23 o
   0  12  16        5.27        9.48      5.03 o
   1  12  16        1.82       -2.90      3.48 o
   2  12  16        4.15       10.45      4.84 o
   3  12  16        3.62        8.32      5.42 o
   0  13  16        3.76        4.06      6.19 o
   1  13  16       34.58       56.71     13.35 o
   2  13  16       11.16        4.26      4.64 o
   1  -2  17        9.31        4.45     12.39 o
   0  -1  17        2.70       18.19      6.58 o
   1  -1  17        1.77        3.48      6.58 o
   2  -1  17        9.12        1.74      5.03 o
  -1   0  17       53.01       74.32     24.19 o
   0   0  17        1.56        2.71      4.64 o
   1   0  17       34.37       36.77      9.10 o
   2   0  17       14.89       17.03      6.58 o
   3   0  17        8.31       19.55     11.81 o
  -1   1  17       21.85       28.45      9.48 o
   0   1  17       20.91       21.68      6.77 o
   1   1  17        4.55        6.97      5.03 o
   2   1  17       14.43       26.13      6.39 o
   3   1  17       95.66       82.06     17.22 o
  -1   2  17        3.23       -1.16      6.00 o
   0   2  17       69.34       82.45     11.81 o
   1   2  17        1.36       -3.87      3.87 o
   2   2  17        2.82        4.06      3.29 o
   3   2  17       33.44       32.90      7.16 o
  -1   3  17       16.98       21.68      5.61 o
   0   3  17       78.73       93.48     12.00 o
   1   3  17        0.59       -2.52      3.10 o
   2   3  17        5.21       11.22      4.26 o
   3   3  17        1.23       -1.94      3.48 o
   4   3  17        8.57        8.13      5.42 o
  -1   4  17        1.99        0.39      5.23 o
   0   4  17       14.18       19.35      4.26 o
   1   4  17        0.48        1.94      2.71 o
   2   4  17       12.34        6.19      3.29 o
   3   4  17        2.16        0.97      3.10 o
   4   4  17       10.10       12.39      6.39 o
  -1   5  17        0.55        0.19      5.03 o
   0   5  17        0.00        2.52      3.87 o
   1   5  17        0.01        1.35      3.10 o
   2   5  17       12.63        9.87      3.48 o
   3   5  17       19.22       16.84      4.64 o
   4   5  17        0.11       -4.45      4.45 o
  -1   6  17       21.85       31.35      7.35 o
   0   6  17        5.88       12.77      4.84 o
   1   6  17        0.09        1.16      3.68 o
   2   6  17       59.22       56.12      8.13 o
   3   6  17       13.47       13.74      3.68 o
   4   6  17       28.08       31.93      9.10 o
  -1   7  17       53.49       50.90      9.48 o
   0   7  17       52.47       57.48      9.10 o
   1   7  17       15.32       11.22      4.64 o
   2   7  17       26.29       28.84      5.42 o
   3   7  17       16.83        9.68      3.68 o
   4   7  17        0.10       -9.48      9.48 o
  -1   8  17       11.41       10.26      6.77 o
   0   8  17       31.46       32.71      7.74 o
   1   8  17       15.34       18.19      4.06 o
   2   8  17        0.50       -3.48      3.48 o
   3   8  17        1.57       -1.55      3.29 o
   4   8  17        0.50       -6.39      6.39 o
  -1   9  17       26.30       35.22     15.29 o
   0   9  17        0.33       -0.97      4.84 o
   1   9  17       15.95       22.45      5.23 o
   2   9  17        9.59       13.74      4.06 o
   3   9  17       35.23       36.19      7.35 o
   0  10  17       19.26       34.64     10.45 o
   1  10  17        0.36        0.39      4.26 o
   2  10  17        9.24        8.13      4.45 o
   3  10  17        6.59        8.90      3.87 o
   0  11  17       61.08       77.80     23.22 o
   1  11  17       36.57       38.90      8.13 o
   2  11  17        5.43        1.74      4.45 o
   3  11  17        0.05        1.74      3.68 o
   1  12  17       68.11       69.67     15.29 o
   2  12  17        6.92        7.16      5.42 o
   1   1  18       44.74       57.29     13.55 o
   2   1  18       23.57       20.71      9.48 o
   0   2  18      122.37      107.60     22.26 o
   1   2  18        0.40       -0.19      4.26 o
   2   2  18       11.00       17.03      8.71 o
   0   3  18       71.57       92.12     15.87 o
   1   3  18        2.32        5.61      3.87 o
   2   3  18        1.68        2.90      3.68 o
   0   4  18       27.93       27.29      6.39 o
   1   4  18       21.32       21.68      4.64 o
   2   4  18       14.60       13.16      4.64 o
   3   4  18       24.66       15.48      6.19 o
   0   5  18        0.01       -0.39      4.64 o
   1   5  18       12.17       14.13      4.64 o
   2   5  18        1.21        2.71      2.90 o
   3   5  18        9.99        6.77      4.64 o
   0   6  18        7.08        6.97      3.87 o
   1   6  18        8.61        7.35      3.68 o
   2   6  18        3.74        4.84      3.87 o
   3   6  18        4.07       -3.68      4.64 o
   0   7  18        0.01       -3.87      3.87 o
   1   7  18        1.69        3.48      3.87 o
   2   7  18        0.10        6.77      3.68 o
   3   7  18        0.07        2.32      4.45 o
   0   8  18        9.21       -0.97      9.29 o
   1   8  18        0.47        0.77      3.10 o
   2   8  18        2.03       -2.32      3.48 o
   3   8  18        0.59        0.39      5.61 o
   0   9  18       11.75       13.93     11.42 o
   1   9  18        3.00        1.16      3.87 o
   2   9  18        5.61        6.00      4.26 o
   1  10  18       11.13       10.64      4.84 o
   2  10  18       20.73       18.39      6.19 o
 
